# Supplementary material for: The drainome: longitudinal metagenomic characterization of wastewater from hospital ward sinks to characterize the microbiome and resistome and to assess the effects of decontamination interventions
Source: J Hosp Infect. 2024 Nov;153:55–62. doi: 10.1016/j.jhin.2024.06.005 (PMC11825382; doi:10.1016/j.jhin.2024.06.005)
Supplement: Multimedia component 2 [file mmc2.xlsx]

## Sheet: Index
Table	Sheet	Description
Supplementary Table 1	sample_linelist	Line list for each sample showing sampling location, date, phase, TVC, antibiotic residue data, and pseudomonas proportion
Supplementary Table 2	TVC	Summary statistics for total viable count
Supplementary Table 3	bed5_classification	Taxonomic classification results for all samples from bed5
Supplementary Table 4	bed9_classification	Taxonomic classification results for all samples from bed9
Supplementary Table 5	bed11_classification	Taxonomic classification results for all samples from bed11
Supplementary Table 6	bed14_classification	Taxonomic classification results for all samples from bed14
Supplementary Table 7	sr4_classification	Taxonomic classification results for all samples from sr4
Supplementary Table 8	baseline_genera	Proportion of top 15 genera in baseline phase across different sinks.
Supplementary Table 9	resistome	Antimicrobial resistance genes and plasmid detections from all samples

## Sheet: sample_linelist
sample_id	seq_QC	amr_qc	sample_details	sample_no	sample_date	phase	TVC	B	T	S	Q	antibiotic_residue	Simpson’s	psued_proportion
bed11_45117	PASS	PASS	bed11	1	2023-07-10	baseline	7437	Neg	Neg	Neg	Neg	0	0.93	0.0903675
bed11_45120	PASS	PASS	bed11	2	2023-07-13	baseline	3521	Neg	Neg	Neg	Neg	0	0.93	0.0607496
bed11_45124	PASS	PASS	bed11	3	2023-07-17	baseline	2170	Neg	Neg	Neg	Neg	0	0.84	0.0167468
bed11_45127	PASS	PASS	bed11	4	2023-07-20	baseline	2261	Neg	Neg	Neg	Neg	0	0.76	0.0220726
bed11_45131	PASS	PASS	bed11	5	2023-07-24	baseline	3514	Neg	Neg	Neg	Neg	0	0.89	0.0568621
bed11_45134	PASS	PASS	bed11	6	2023-07-27	baseline	5129	Neg	Neg	Neg	Neg	0	0.9	0.0744301
bed11_45138	PASS	PASS	bed11	7	2023-07-31	baseline	131	Neg	Neg	Neg	Pos	1	0.85	0.0216016
bed11_45141	PASS	PASS	bed11	8	2023-08-03	baseline	6386	Neg	Neg	Neg	Pos	1	0.91	0.103216
bed11_45148	PASS	PASS	bed11	9	2023-08-10	intervention	4235	Neg	Neg	Neg	Neg	0	0.88	0.669968
bed11_45152	PASS	PASS	bed11	10	2023-08-14	intervention	7241	Neg	Neg	Neg	Neg	0	0.8	0.0873744
bed11_45155	PASS	PASS	bed11	11	2023-08-17	intervention	2135	Pos	Neg	Pos	Pos	1	0.79	0.363869
bed11_45159	PASS	PASS	bed11	12	2023-08-21	intervention	7311	Neg	Neg	Neg	Neg	0	0.89	0.597667
bed11_45162	PASS	PASS	bed11	13	2023-08-24	intervention	2702	neg	Neg	Neg	Pos	1	0.9	0.785109
bed11_45167	PASS	PASS	bed11	14	2023-08-29	intervention	6425	Neg	Neg	Neg	Pos	1	0.78	0.238302
bed11_45169	PASS	PASS	bed11	15	2023-08-31	intervention	4693	Neg	Neg	Neg	Neg	0	0.95	0.308804
bed11_45173	PASS	PASS	bed11	16	2023-09-04	intervention	6743	Pos	Neg	Neg	Pos	1	0.89	0.405586
bed11_45176	PASS	PASS	bed11	17	2023-09-07	Post-intervention	4396	Neg	Neg	Neg	Neg	0	0.77	0.82439
bed11_45180	PASS	PASS	bed11	18	2023-09-11	Post-intervention	3662	Neg	Neg	Neg	Neg	0	0.94	0.121864
bed11_45183	PASS	PASS	bed11	19	2023-09-14	Post-intervention	3165	Neg	Neg	Neg	Neg	0	0.88	0.374984
bed11_45187	pass	PASS	bed11	20	2023-09-18	Post-intervention	6330	Neg	Neg	Neg	Neg	0	0.89	0.426007
bed11_45190	pass	PASS	bed11	21	2023-09-21	Post-intervention	6931	Neg	Neg	Neg	Neg	0	0.91	0.336979
bed11_45194	PASS	pass	bed11	22	2023-09-25	Post-intervention	1676	Neg	Neg	Neg	Neg	0	0.96	0.146545
bed11_45197	PASS	PASS	bed11	23	2023-09-28	Post-intervention	8830	Neg	Neg	Neg	Neg	0	0.91	0.137877
bed14_45117	PASS	PASS	bed14	1	2023-07-10	baseline	6885	Neg	Neg	Neg	Pos	1	0.95	0.0635947
bed14_45120	PASS	PASS	bed14	2	2023-07-13	baseline	1675	Neg	Neg	Neg	Neg	0	0.9	0.15963
bed14_45124	PASS	PASS	bed14	3	2023-07-17	baseline	7651	Neg	Neg	Neg	Neg	0	0.91	0.438098
bed14_45127	PASS	PASS	bed14	4	2023-07-20	baseline	530	Neg	Neg	Neg	Neg	0	0.68	0.0749627
bed14_45131	PASS	PASS	bed14	5	2023-07-24	baseline	3093	Pos	Neg	Neg	Neg	1	0.94	0.027941
bed14_45134	FAIL	FAIL	bed14	6	2023-07-27	baseline	973	Neg	Neg	Neg	Pos	1
bed14_45138	PASS	PASS	bed14	7	2023-07-31	baseline	36	Neg	Neg	Neg	Neg	0	0.95	0.0278096
bed14_45141	PASS	PASS	bed14	8	2023-08-03	baseline	9	Neg	Neg	Neg	Neg	0	0.95	0.038816
bed14_45148	PASS	PASS	bed14	9	2023-08-10	intervention	0	Neg	Neg	Neg	Pos	1	0.04	2.51889e-10
bed14_45152	PASS	PASS	bed14	10	2023-08-14	intervention	9561	Neg	Neg	Neg	Neg	0	0.79	0.0243023
bed14_45155	PASS	PASS	bed14	11	2023-08-17	intervention	6327	Neg	Neg	Neg	Neg	0	0.76	0.00520872
bed14_45159	PASS	PASS	bed14	12	2023-08-21	intervention	7471	Neg	Neg	Neg	Neg	0	0.71	0.125122
bed14_45162	PASS	PASS	bed14	13	2023-08-24	intervention	7395	Pos	Neg	Neg	Neg	1	0.89	0.530332
bed14_45167	PASS	PASS	bed14	14	2023-08-29	intervention	7782	Neg	Pos	Neg	Neg	1	0.92	0.157197
bed14_45169	PASS	PASS	bed14	15	2023-08-31	intervention	2458	Pos	Neg	Neg	Neg	1	0.76	0.550269
bed14_45173	PASS	PASS	bed14	16	2023-09-04	intervention	9839	Pos	Neg	Neg	Neg	1	0.82	0.554122
bed14_45176	FAIL	FAIL	bed14	17	2023-09-07	Post-intervention	128	Neg	Neg	Neg	Neg	0
bed14_45180	PASS	PASS	bed14	18	2023-09-11	Post-intervention	885	Neg	Neg	Neg	Neg	0	0.9	0.373373
bed14_45183	PASS	PASS	bed14	19	2023-09-14	Post-intervention	128	Neg	Neg	Neg	Neg	0	0.8	0.262064
bed14_45194	FAIL	fail	bed14	22	2023-09-25	Post-intervention	2150	Neg	Neg	Neg	Neg	0
bed14_45197	PASS	PASS	bed14	23	2023-09-28	Post-intervention	8756	Neg	Neg	Neg	Neg	0	0.88	0.531541
bed14_45187	PASS	PASS	bed14	20	2023-09-18	Post-intervention	5202	Neg	Neg	Neg	Neg	0	0.9	0.102599
bed14_45190	PASS	PASS	bed14	21	2023-09-21	Post-intervention	1741	Neg	Neg	Neg	Neg	0	0.76	0.913832
bed5_45117	PASS	PASS	bed5	1	2023-07-10	baseline	8561	Neg	Neg	Neg	Neg	0	0.91	0.654849
bed5_45120	PASS	PASS	bed5	2	2023-07-13	baseline	5675	Neg	Neg	Neg	Neg	0	0.88	0.794498
bed5_45124	PASS	PASS	bed5	3	2023-07-17	baseline	7351	Neg	Neg	Neg	Neg	0	0.88	0.093073
bed5_45127	PASS	PASS	bed5	4	2023-07-20	baseline	0	Neg	Neg	Neg	Neg	0	0.93	0.535795
bed5_45131	PASS	PASS	bed5	5	2023-07-24	baseline	8843	Neg	Neg	Neg	Pos	1	0.96	0.269931
bed5_45134	PASS	PASS	bed5	6	2023-07-27	baseline	1330	Neg	Neg	Neg	Neg	0	0.91	0.317176
bed5_45138	PASS	PASS	bed5	7	2023-07-31	baseline	3618	Neg	Neg	Neg	Neg	0	0.91	0.564568
bed5_45141	PASS	PASS	bed5	8	2023-08-03	baseline	2753	Neg	Neg	Neg	Neg	0	0.94	0.443104
bed5_45148	PASS	PASS	bed5	9	2023-08-10	intervention	961	Neg	Neg	Neg	Pos	1	0.91	0.781527
bed5_45152	PASS	PASS	bed5	10	2023-08-14	intervention	7381	Neg	Neg	Neg	Neg	0	0.96	0.431718
bed5_45155	PASS	PASS	bed5	11	2023-08-17	intervention	1753	Neg	Neg	Neg	Neg	0	0.9	0.0866121
bed5_45159	PASS	PASS	bed5	12	2023-08-21	intervention	7952	Neg	Neg	Neg	Neg	0	0.89	0.798462
bed5_45162	PASS	PASS	bed5	13	2023-08-24	intervention	7044	Neg	Neg	Neg	Neg	0	0.91	0.619883
bed5_45167	PASS	PASS	bed5	14	2023-08-29	intervention	521	Neg	Neg	Neg	Neg	0	0.73	0.700916
bed5_45169	PASS	PASS	bed5	15	2023-08-31	intervention	7569	Neg	Neg	Neg	Neg	0	0.86	0.399123
bed5_45173	PASS	PASS	bed5	16	2023-09-04	intervention	6649	Neg	Neg	Neg	Neg	0	0.88	0.668624
bed5_45176	PASS	PASS	bed5	17	2023-09-07	Post-intervention	3139	Pos	Neg	Neg	Neg	1	0.83	0.639526
bed5_45180	PASS	PASS	bed5	18	2023-09-11	Post-intervention	9578	Neg	Neg	Neg	Neg	0	0.78	0.0423118
bed5_45183	PASS	PASS	bed5	19	2023-09-14	Post-intervention	124	Neg	Neg	Neg	Neg	0	0.89	0.383493
bed5_45194	PASS	PASS	bed5	22	2023-09-25	Post-intervention	9063	Neg	Neg	Neg	Neg	0	0.95	0.137778
bed5_45197	PASS	PASS	bed5	23	2023-09-28	Post-intervention	275	Neg	Neg	Neg	Neg	0	0.58	0.990776
bed5_45187	PASS	PASS	bed5	20	2023-09-18	Post-intervention	1188	Pos	Neg	Neg	Neg	1	0.88	0.474768
bed5_45190	PASS	PASS	bed5	21	2023-09-21	Post-intervention	7866	Pos	Neg	Neg	Neg	1	0.87	0.693548
bed9_45117	PASS	PASS	bed9	1	2023-07-10	baseline	9406	Neg	Neg	Neg	Neg	0	0.93	0.188626
bed9_45120	FAIL	FAIL	bed9	2	2023-07-13	baseline	8837	Pos	Neg	Neg	Neg	1
bed9_45124	PASS	PASS	bed9	3	2023-07-17	baseline	9004	Pos	Neg	Neg	Neg	1	0.86	0.0207059
bed9_45127	PASS	PASS	bed9	4	2023-07-20	baseline	8563	Neg	Neg	Neg	Pos	1	0.88	0.00863117
bed9_45131	PASS	PASS	bed9	5	2023-07-24	baseline	9511	Neg	Neg	Neg	Neg	0	0.92	0.165573
bed9_45134	PASS	PASS	bed9	6	2023-07-27	baseline	9703	Pos	Neg	Pos	Pos	1	0.9	0.233299
bed9_45138	PASS	PASS	bed9	7	2023-07-31	baseline	7468	Neg	Neg	Neg	Neg	0	0.91	0.0669226
bed9_45141	PASS	PASS	bed9	8	2023-08-03	baseline	5766	Neg	Neg	Neg	Neg	0	0.93	0.0944777
bed9_45148	PASS	PASS	bed9	9	2023-08-10	intervention	8954	Neg	Neg	Neg	Neg	0	0.89	0.311862
bed9_45152	PASS	PASS	bed9	10	2023-08-14	intervention	8868	Pos	Neg	Neg	Neg	1	0.86	0.00924021
bed9_45155	PASS	PASS	bed9	11	2023-08-17	intervention	6888	Neg	Neg	Neg	Pos	1	0.9	0.081071
bed9_45159	PASS	PASS	bed9	12	2023-08-21	intervention	7164	Neg	Neg	Neg	Neg	0	0.93	0.466037
bed9_45162	PASS	PASS	bed9	13	2023-08-24	intervention	3940	Neg	Neg	Neg	Neg	0	0.84	0.00600288
bed9_45167	PASS	PASS	bed9	14	2023-08-29	intervention	184	Neg	Neg	Neg	Neg	0	0.92	0.111188
bed9_45169	FAIL	FAIL	bed9	15	2023-08-31	intervention	9	Pos	Pos	Pos	Pos	1
bed9_45173	PASS	PASS	bed9	16	2023-09-04	intervention	6062	Neg	Neg	Neg	Neg	0	0.81	0.195948
bed9_45176	PASS	PASS	bed9	17	2023-09-07	Post-intervention	1610	Neg	Neg	Neg	Neg	0	0.93	0.862612
bed9_45180	PASS	PASS	bed9	18	2023-09-11	Post-intervention	5614	Neg	Neg	Neg	Neg	0	0.91	0.210778
bed9_45183	PASS	PASS	bed9	19	2023-09-14	Post-intervention	6807	Neg	Neg	Neg	Neg	0	0.87	0.164882
bed9_45194	PASS	pass	bed9	22	2023-09-25	Post-intervention	1416	Neg	Neg	Neg	Neg	0	0.61	0.964873
bed9_45197	PASS	PASS	bed9	23	2023-09-28	Post-intervention	9031	Pos	Neg	Neg	Neg	1	0.93	0.132307
bed9_45187	PASS	PASS	bed9	20	2023-09-18	Post-intervention	3217	Neg	Neg	Neg	Neg	0	0.89	0.574611
bed9_45190	PASS	PASS	bed9	21	2023-09-21	Post-intervention	423	Neg	Neg	Neg	Neg	0	0.71	0.925717
sr4_45117	PASS	PASS	sr4	1	2023-07-10	baseline	6970	Neg	Neg	Neg	Neg	0	0.85	0.059384
sr4_45120	PASS	PASS	sr4	2	2023-07-13	baseline	7172	Neg	Neg	Neg	Neg	0	0.93	0.341218
sr4_45124	PASS	PASS	sr4	3	2023-07-17	baseline	9356	Neg	Neg	Neg	Neg	0	0.83	0.0544563
sr4_45127	FAIL	FAIL	sr4	4	2023-07-20	baseline	0	Neg	Neg	Neg	Neg	0
sr4_45131	PASS	PASS	sr4	5	2023-07-24	baseline	791	Neg	Neg	Neg	Neg	0	0.92	0.204469
sr4_45134	PASS	PASS	sr4	6	2023-07-27	baseline	8407	Neg	Neg	Neg	Neg	0	0.91	0.124841
sr4_45138	PASS	PASS	sr4	7	2023-07-31	baseline	7205	Neg	Neg	neg	Neg	0	0.91	0.180435
sr4_45141	PASS	PASS	sr4	8	2023-08-03	baseline	7222	Neg	Neg	neg	Neg	0	0.9	0.154109
sr4_45148	PASS	PASS	sr4	9	2023-08-10	intervention	3722	Pos	Neg	Neg	Neg	1	0.94	0.48921
sr4_45152	FAIL	FAIL	sr4	10	2023-08-14	intervention	1788	Neg	Neg	Neg	Neg	0
sr4_45155	PASS	PASS	sr4	11	2023-08-17	intervention	6855	Neg	Neg	Neg	Neg	0	0.48	0.196423
sr4_45159	PASS	PASS	sr4	12	2023-08-21	intervention	5112	Neg	Neg	Neg	Neg	0	0.67	0.919323
sr4_45162	PASS	PASS	sr4	13	2023-08-24	intervention	7147	Neg	Neg	Neg	Neg	0	0.81	0.489287
sr4_45167	PASS	PASS	sr4	14	2023-08-29	intervention	7529	Pos	Neg	Neg	Neg	1	0.96	0.617306
sr4_45169	PASS	PASS	sr4	15	2023-08-31	intervention	6917	Pos	Neg	Neg	Neg	1	0.95	0.653205
sr4_45173	PASS	PASS	sr4	16	2023-09-04	intervention	3380	Neg	Neg	Neg	Neg	0	0.7	0.96507
sr4_45176	PASS	PASS	sr4	17	2023-09-07	Post-intervention	885	Neg	Neg	Neg	Neg	0	0.51	0.954926
sr4_45180	PASS	PASS	sr4	18	2023-09-11	Post-intervention	3418	Neg	Neg	Neg	Neg	0	0.84	0.461986
sr4_45183	PASS	PASS	sr4	19	2023-09-14	Post-intervention	843	Neg	Neg	Neg	Neg	0	0.92	0.25089
sr4_45194	PASS	PASS	sr4	22	2023-09-25	Post-intervention	7697	Pos	Neg	Neg	Neg	1	0.9	0.396682
sr4_45197	PASS	PASS	sr4	23	2023-09-28	Post-intervention	943	Neg	Neg	Neg	Neg	0	0.93	0.974183
sr4_45187	PASS	FAIL	sr4	20	2023-09-18	Post-intervention	446	Neg	Neg	Neg	Neg	0	0.85
sr4_45190	PASS	PASS	sr4	21	2023-09-21	Post-intervention	7484	Neg	Neg	Neg	Neg	0	0.87	0.543291

## Sheet: TVC
sample_details	phase	n	min	Q1	median	Q3	max	range	IQR
bed11	baseline	8	131	2238.25	3517.5	5443.25	7437	7306	3205
bed11	intervention	8	2135	3851.75	5559	6867.5	7311	5176	3015.75
bed11	post-intervention	7	1676	3413.5	4396	6630.5	8830	7154	3217
bed14	baseline	8	9	406.5	1324	4041	7651	7642	3634.5
bed14	intervention	8	0	5359.75	7433	8226.75	9839	9839	2867
bed14	post-intervention	7	128	506.5	1741	3676	8756	8628	3169.5
bed5	baseline	8	0	2397.25	4646.5	7653.5	8843	8843	5256.25
bed5	intervention	8	521	1555	6846.5	7428	7952	7431	5873
bed5	post-intervention	7	124	731.5	3139	8464.5	9578	9454	7733
bed9	baseline	8	5766	8289.25	8920.5	9432.25	9703	3937	1143
bed9	intervention	8	9	3001	6475	7590	8954	8945	4589
bed9	post-intervention	7	423	1513	3217	6210.5	9031	8608	4697.5
sr4	baseline	8	0	5425.25	7188.5	7518.25	9356	9356	2093
sr4	intervention	8	1788	3636.5	5983.5	6974.5	7529	5741	3338
sr4	post-intervention	7	446	864	943	5451	7697	7251	4587

## Sheet: bed5_classification
Genus	bed5_45117	bed5_45120	bed5_45124	bed5_45127	bed5_45131	bed5_45134	bed5_45138	bed5_45141	bed5_45148	bed5_45152	bed5_45155	bed5_45159	bed5_45162	bed5_45167	bed5_45169	bed5_45173	bed5_45176	bed5_45180	bed5_45183	bed5_45187	bed5_45190	bed5_45194	bed5_45197
Acidovorax	955.0	255.0	660.0	0.0	429.0	1002.0	217.0	4437.0	1.0	710.0	178.0	509.0	207.0	778.0	48.0	3428.0	71.0	9.0	93.0	109.0	15.0	5179.0	0.0
Acinetobacter	254.0	1722.0	35988.0	3.0	7238.0	458.0	106.0	238.0	1671.0	37610.0	5508.0	313.0	942.0	112.0	19.0	0.0	2.0	3.0	26.0	1369.0	37.0	19298.0	0.0
Aeromonas	1272.0	230.0	1573.0	37.0	8972.0	866.0	7929.0	19951.0	0.0	50.0	174.0	20.0	140.0	966.0	399.0	867.0	2226.0	472.0	293.0	17835.0	12.0	413.0	0.0
Citrobacter	2895.0	22.0	4750.0	933.0	1906.0	1596.0	220.0	181.0	2.0	10330.0	61153.0	394.0	1343.0	11487.0	1621.0	57.0	963.0	27165.0	1763.0	1210.0	5.0	10693.0	0.0
Diaphorobacter	5326.0	2300.0	524.0	34.0	2681.0	4162.0	1741.0	18860.0	0.0	120.0	271.0	109.0	722.0	5843.0	399.0	3454.0	1184.0	118.0	1694.0	350.0	17.0	1835.0	2.0
Elizabethkingia	306.0	46.0	15522.0	1.0	250.0	54.0	55.0	1699.0	0.0	4025.0	9837.0	22.0	26.0	101.0	236.0	0.0	0.0	0.0	6.0	3.0	0.0	170.0	0.0
Enterobacter	252.0	93.0	1116.0	52.0	11452.0	2372.0	7417.0	2860.0	149.0	1481.0	5441.0	82.0	213.0	1811.0	335.0	52.0	12577.0	10772.0	2601.0	3332.0	35.0	4303.0	35.0
Escherichia	119.0	34.0	362.0	70.0	1008.0	352.0	642.0	679.0	0.0	979.0	8266.0	22.0	275.0	605.0	172.0	7.0	51.0	136.0	279.0	213.0	0.0	600.0	0.0
Flavobacterium	5.0	5.0	69.0	2.0	119.0	161.0	12.0	5.0	1.0	107.0	5000.0	385.0	54.0	36.0	6.0	0.0	0.0	0.0	12.0	469.0	29.0	3281.0	0.0
Homo	0.0	0.0	0.0	0.0	0.0	0.0	0.0	470.0	0.0	0.0	0.0	41.0	74.0	239.0	0.0	24.0	15.0	14.0	256.0	35.0	0.0	102.0	3.0
Klebsiella	363.0	47.0	693.0	190.0	2364.0	890.0	1757.0	1570.0	16.0	1160.0	9056.0	26.0	122.0	858.0	134.0	30.0	399.0	32033.0	1172.0	733.0	6.0	1186.0	0.0
Pseudomonas	45254.0	43173.0	8618.0	4760.0	19699.0	15574.0	59851.0	90828.0	24783.0	58519.0	16640.0	21184.0	17777.0	94726.0	3276.0	41002.0	51831.0	3394.0	28683.0	29532.0	817.0	12520.0	12460.0
Rhizobium	342.0	84.0	71.0	55.0	388.0	333.0	207.0	841.0	1.0	680.0	6392.0	10.0	19.0	362.0	8.0	1886.0	162.0	49.0	567.0	108.0	0.0	465.0	0.0
Serratia	1001.0	121.0	754.0	483.0	5433.0	3420.0	11926.0	14973.0	19.0	828.0	2256.0	58.0	228.0	747.0	78.0	377.0	8186.0	3447.0	466.0	1652.0	1.0	1616.0	32.0
Stenotrophomonas	1971.0	580.0	127.0	6.0	735.0	1006.0	446.0	6919.0	0.0	1045.0	3653.0	75.0	729.0	856.0	59.0	928.0	437.0	68.0	8576.0	26.0	0.0	2260.0	2.0
Unknown	4120.0	3014.0	13037.0	1205.0	4278.0	7849.0	5675.0	17336.0	4904.0	14550.0	39087.0	1700.0	4351.0	6033.0	759.0	1057.0	556.0	1560.0	20068.0	2668.0	125.0	6929.0	0.0
Other	4671.0	2614.0	8730.0	1053.0	6026.0	9007.0	7811.0	23134.0	164.0	3355.0	19209.0	1581.0	1456.0	9586.0	659.0	8154.0	2386.0	974.0	8239.0	2559.0	79.0	20021.0	42.0
TVC	8561.0	5675.0	7351.0	0.0	8843.0	1330.0	3618.0	2753.0	961.0	7381.0	1753.0	7952.0	7044.0	521.0	7569.0	6649.0	3139.0	9578.0	124.0	1188.0	7866.0	9063.0	275.0

## Sheet: bed9_classification
Genus	bed9_45117	bed9_45124	bed9_45127	bed9_45131	bed9_45134	bed9_45138	bed9_45141	bed9_45148	bed9_45152	bed9_45155	bed9_45159	bed9_45162	bed9_45167	bed9_45173	bed9_45176	bed9_45180	bed9_45183	bed9_45187	bed9_45190	bed9_45194	bed9_45197
Acidovorax	5.0	70.0	8.0	407.0	195.0	2620.0	4501.0	8.0	154.0	527.0	3126.0	2.0	540.0	13.0	10.0	227.0	252.0	8.0	9.0	0.0	285.0
Acinetobacter	123.0	4026.0	1293.0	570.0	174.0	428.0	3496.0	13249.0	1717.0	1375.0	5211.0	25.0	464.0	6.0	0.0	16.0	7.0	27.0	134.0	0.0	18386.0
Aeromonas	6.0	174.0	34.0	115.0	218.0	539.0	705.0	23.0	232.0	406.0	1850.0	3.0	1533.0	80.0	328.0	94.0	30.0	32290.0	12.0	243.0	798.0
Citrobacter	287.0	18379.0	17753.0	12275.0	18291.0	41561.0	32682.0	5435.0	61798.0	42173.0	42.0	20.0	18858.0	7722.0	13.0	4549.0	1556.0	45.0	12.0	12.0	6349.0
Diaphorobacter	34.0	32.0	14.0	982.0	999.0	1735.0	5264.0	65.0	61.0	823.0	1835.0	8.0	1795.0	12.0	15.0	8211.0	13903.0	52.0	7.0	2.0	2961.0
Enterobacter	1035.0	47792.0	39782.0	8621.0	27460.0	64441.0	67578.0	2036.0	68991.0	76994.0	49.0	3.0	53477.0	33469.0	19.0	36879.0	20711.0	245.0	160.0	11.0	4039.0
Epilithonimonas	0.0	76.0	1411.0	320.0	4.0	1224.0	621.0	1.0	426.0	9636.0	0.0	1.0	1514.0	0.0	0.0	0.0	0.0	0.0	0.0	0.0	17.0
Escherichia	290.0	10165.0	11099.0	2858.0	7669.0	15235.0	23859.0	333.0	21132.0	21158.0	33.0	0.0	10100.0	501.0	0.0	298.0	155.0	3.0	0.0	8.0	1420.0
Homo	0.0	0.0	0.0	0.0	0.0	31.0	97.0	0.0	0.0	0.0	272.0	4831.0	210.0	193.0	18.0	98.0	0.0	80.0	38.0	11.0	54.0
Klebsiella	391.0	8524.0	6060.0	3099.0	7873.0	20958.0	27813.0	411.0	10385.0	10884.0	21.0	8.0	12433.0	1896.0	12.0	6551.0	586.0	394.0	15.0	4.0	962.0
Pseudomonas	670.0	2071.0	774.0	7995.0	24960.0	13512.0	22908.0	12520.0	1693.0	17437.0	21722.0	179.0	17463.0	12680.0	21159.0	24708.0	9377.0	60271.0	82673.0	139044.0	11625.0
Rhizobium	21.0	191.0	794.0	254.0	319.0	1395.0	1642.0	144.0	600.0	4698.0	47.0	0.0	4633.0	80.0	62.0	721.0	171.0	30.0	14.0	25.0	15154.0
Salmonella	255.0	2330.0	1632.0	1151.0	3829.0	11236.0	15720.0	205.0	3606.0	2768.0	6.0	17.0	6213.0	331.0	0.0	1487.0	129.0	19.0	6.0	0.0	305.0
Serratia	67.0	295.0	93.0	91.0	234.0	1604.0	3106.0	25.0	373.0	513.0	31.0	7.0	3235.0	427.0	26.0	6090.0	7809.0	447.0	513.0	1834.0	246.0
Stenotrophomonas	37.0	46.0	120.0	931.0	135.0	571.0	1366.0	83.0	49.0	562.0	90.0	180.0	1662.0	202.0	299.0	4904.0	40.0	4.0	6.0	52.0	3723.0
Unknown	47.0	2053.0	4459.0	2105.0	4403.0	9369.0	11297.0	4034.0	7287.0	12477.0	8184.0	23578.0	8517.0	5705.0	1605.0	11632.0	501.0	10134.0	4076.0	1837.0	4621.0
Other	284.0	3796.0	4349.0	6513.0	10224.0	15446.0	19815.0	1574.0	4717.0	12652.0	4091.0	957.0	14411.0	1394.0	963.0	10758.0	1644.0	841.0	1632.0	1023.0	16919.0

## Sheet: bed11_classification
Genus	bed11_45117	bed11_45120	bed11_45124	bed11_45127	bed11_45131	bed11_45134	bed11_45138	bed11_45141	bed11_45148	bed11_45152	bed11_45155	bed11_45159	bed11_45162	bed11_45167	bed11_45169	bed11_45173	bed11_45176	bed11_45180	bed11_45183	bed11_45187	bed11_45190	bed11_45194	bed11_45197
Acidovorax	11927	11712	3633	2218	4967	11328	3766	28020	381	2790	4002	74	233	1556	389	7509	527	684	190	536	642	4471	7883
Acinetobacter	27	87	40192	4528	11451	711	2185	23385	403	1541	692	692	1213	2073	1	1687	5	13	7	9151	11399	390	71
Aeromonas	404	1029	111	461	31037	1136	267	816	139	16116	4339	69	778	1655	208	3443	8	1033	19	23	12140	211	6831
Bosea	814	1068	16	30	124	1823	4975	726	0	75	56	243	63	663	399	374	577	2846	1255	105	258	5263	2108
Bradyrhizobium	765	1138	44	205	85	4277	5253	503	21	405	225	86	31	770	185	141	116	517	682	33	37	1501	461
Brevundimonas	91	155	56	39	80	271	3880	575	17	69	28	97	310	475	273	3989	769	2178	289	857	21	3692	187
Brucella	458	216	276	2581	100	682	3066	831	260	7116	2382	147	18	329	1	124	110	157	317	34	66	1278	1415
Citrobacter	135	72	270	2170	137	1829	49	1115	120	39248	7951	1157	77	513	13	82	123	261	148	260	29796	394	10342
Cloacibacterium	21	520	5016	13824	545	662	61	4666	26	1259	996	256	9	246	4	0	0	62	9	296	1844	208	7649
Diaphorobacter	1700	7128	555	3281	709	4436	1454	32836	122	5931	5258	305	1492	4220	1216	596	37	1631	1850	938	3589	3037	8876
Homo	0	37	0	0	0	0	2337	1693	0	0	0	38	91	3445	23	48	21	110	38	138	72	251	259
Mycobacteroides	504	235	30	42	68	2521	5919	131	12	71	73	57	32	449	112	133	1	282	929	33	97	8856	216
Pseudomonas	4111	3501	1387	2462	3588	8927	3629	21576	17793	20126	67196	13631	37551	39974	3634	16483	38870	4085	8928	16544	42277	13277	16945
Rhizobium	732	737	461	648	212	2345	6626	868	41	1236	797	416	26	933	37	659	1036	1485	500	74	70	1094	2783
Sphingobium	189	192	178	188	258	2145	13352	1168	15	128	88	10	53	2897	1680	911	713	5466	1477	90	40	8358	1614
Unknown	7890	12310	17655	53431	5364	35799	64201	52683	6450	101252	68595	1591	3463	77137	1480	1847	981	5255	2175	6984	7462	11654	29912
Other	15724	17493	12942	25433	4375	41046	46977	37445	758	32979	21993	3938	2389	30410	2113	2614	3256	7456	4996	2739	15649	26665	25347

## Sheet: bed14_classification
Genus	bed14_45117	bed14_45120	bed14_45124	bed14_45127	bed14_45131	bed14_45138	bed14_45141	bed14_45148	bed14_45152	bed14_45155	bed14_45159	bed14_45162	bed14_45167	bed14_45169	bed14_45173	bed14_45180	bed14_45183	bed14_45187	bed14_45190	bed14_45197
Acidovorax	681.0	3946.0	9427.0	14539.0	331.0	2236.0	9720.0	0.0	28.0	1.0	1.0	165.0	32.0	494.0	50.0	1391.0	220.0	6912.0	2.0	25.0
Acinetobacter	34.0	218.0	920.0	5132.0	0.0	27.0	42.0	41.0	363.0	16.0	74.0	380.0	36386.0	460.0	26.0	27.0	33.0	1618.0	1.0	1078.0
Bosea	299.0	6757.0	16.0	158.0	4082.0	10486.0	3571.0	0.0	0.0	0.0	4.0	89.0	6.0	2384.0	2.0	133.0	139.0	201.0	2.0	60.0
Bradyrhizobium	1092.0	5418.0	26.0	505.0	2269.0	17287.0	23811.0	0.0	1.0	0.0	3.0	24.0	10.0	231.0	0.0	3.0	7.0	28.0	1.0	2.0
Citrobacter	1.0	475.0	6396.0	76.0	0.0	18.0	77.0	249.0	84967.0	30916.0	30292.0	5295.0	20876.0	2808.0	5745.0	423.0	9895.0	2125.0	78.0	3130.0
Diaphorobacter	177.0	4294.0	731.0	4020.0	23.0	1459.0	16205.0	1.0	6.0	1.0	9.0	45.0	21.0	274.0	5.0	15.0	173.0	1559.0	2.0	24.0
Enterobacter	24.0	256.0	9476.0	2058.0	0.0	94.0	133.0	12.0	17625.0	2054.0	1940.0	399.0	28620.0	547.0	21381.0	1580.0	4389.0	27208.0	31.0	13867.0
Escherichia	19.0	190.0	4183.0	230.0	18.0	48.0	299.0	13.0	125889.0	27392.0	3766.0	2609.0	15576.0	298.0	214.0	29.0	456.0	3700.0	0.0	4778.0
Homo	0.0	170.0	0.0	1067.0	0.0	177.0	501.0	0.0	0.0	0.0	67.0	181.0	488.0	96.0	28.0	12.0	31.0	55.0	2.0	16.0
Klebsiella	16.0	248.0	2028.0	328.0	0.0	2.0	9.0	8.0	31780.0	7087.0	2048.0	1220.0	13901.0	162.0	523.0	136.0	596.0	5749.0	11.0	5897.0
Pseudomonas	472.0	16065.0	53741.0	11919.0	447.0	3128.0	6599.0	0.0	8031.0	418.0	6264.0	19705.0	33827.0	38597.0	36295.0	3671.0	6631.0	7661.0	6501.0	43226.0
Pseudoxanthomonas	174.0	1971.0	15.0	231.0	106.0	8824.0	11681.0	0.0	1.0	0.0	11.0	99.0	7.0	866.0	1.0	87.0	13.0	28.0	0.0	7.0
Rhizobium	240.0	2814.0	138.0	4103.0	2240.0	1636.0	2539.0	6.0	73.0	15.0	34.0	206.0	221.0	2891.0	34.0	517.0	141.0	1050.0	4.0	505.0
Salmonella	6.0	104.0	1495.0	54.0	0.0	170.0	33.0	0.0	40955.0	8373.0	1402.0	1150.0	11640.0	52.0	66.0	61.0	96.0	2566.0	0.0	3376.0
Sphingopyxis	76.0	768.0	7.0	853.0	1408.0	7722.0	14090.0	0.0	1.0	1.0	4.0	26.0	4.0	188.0	0.0	10.0	8.0	16.0	0.0	1.0
Unknown	1561.0	28880.0	27348.0	88473.0	1343.0	21959.0	33637.0	42.0	11613.0	2295.0	3249.0	2276.0	37849.0	3494.0	416.0	613.0	581.0	4990.0	284.0	2863.0
Other	2550.0	28065.0	6722.0	25253.0	3731.0	37206.0	47060.0	25.0	9130.0	1681.0	895.0	3287.0	15725.0	16300.0	714.0	1124.0	1894.0	9203.0	195.0	2467.0

## Sheet: sr4_classification
Genus	sr4_45117	sr4_45120	sr4_45124	sr4_45131	sr4_45134	sr4_45138	sr4_45141	sr4_45148	sr4_45155	sr4_45159	sr4_45162	sr4_45167	sr4_45169	sr4_45173	sr4_45176	sr4_45180	sr4_45183	sr4_45190	sr4_45194	sr4_45197
Acidovorax	1931.0	4587.0	1970.0	5431.0	21154.0	8119.0	25092.0	0.0	3.0	0.0	45.0	26.0	29.0	3.0	2.0	431.0	10.0	4877.0	3919.0	15.0
Acinetobacter	793.0	5925.0	2559.0	39.0	64.0	170.0	54.0	8185.0	6705.0	5.0	6.0	8212.0	1496.0	1.0	5.0	53.0	0.0	641.0	623.0	43.0
Aeromonas	358.0	396.0	704.0	945.0	1766.0	1028.0	1357.0	1.0	307.0	2.0	587.0	6985.0	3942.0	2.0	767.0	682.0	3.0	257.0	1069.0	15.0
Azospira	257.0	1884.0	2159.0	6145.0	12137.0	8068.0	19970.0	0.0	22.0	0.0	2452.0	19.0	39.0	0.0	0.0	3193.0	0.0	110.0	2247.0	7.0
Brevundimonas	1092.0	1193.0	6.0	134.0	172.0	710.0	70.0	0.0	13.0	3.0	1816.0	320.0	1003.0	2.0	15.0	972.0	80.0	4106.0	1475.0	4.0
Citrobacter	2135.0	2501.0	10491.0	1746.0	6974.0	3575.0	5764.0	6.0	1877.0	7.0	44.0	8227.0	360.0	6.0	7.0	3957.0	607.0	2778.0	15140.0	85.0
Cloacibacterium	186.0	1151.0	13437.0	161.0	7601.0	2644.0	4570.0	0.0	22.0	0.0	24.0	32.0	9.0	0.0	0.0	0.0	0.0	183.0	214.0	5.0
Dechloromonas	95.0	448.0	458.0	1677.0	2601.0	1624.0	4030.0	0.0	3.0	0.0	11.0	2.0	6.0	0.0	0.0	1993.0	0.0	106.0	132.0	3.0
Diaphorobacter	415.0	3684.0	264.0	4453.0	5223.0	5092.0	9236.0	0.0	33.0	0.0	75.0	28.0	56.0	0.0	5.0	5044.0	110.0	1944.0	1303.0	35.0
Ferribacterium	91.0	294.0	220.0	1373.0	1987.0	1444.0	3313.0	0.0	1.0	0.0	11.0	0.0	3.0	0.0	0.0	687.0	0.0	75.0	82.0	5.0
Flavobacterium	371.0	715.0	1758.0	94.0	846.0	1883.0	52.0	49.0	98.0	0.0	129.0	7.0	278.0	3.0	1.0	1.0	0.0	4119.0	2643.0	0.0
Homo	154.0	0.0	0.0	0.0	0.0	956.0	1334.0	0.0	0.0	30.0	79.0	103.0	314.0	96.0	21.0	151.0	0.0	86.0	88.0	11.0
Pseudomonas	4026.0	26700.0	4329.0	14349.0	18475.0	21247.0	27242.0	10111.0	30442.0	20306.0	12674.0	49466.0	48166.0	60921.0	41312.0	36368.0	846.0	41276.0	33714.0	62451.0
Rhizobium	789.0	3098.0	100.0	714.0	2252.0	1414.0	1489.0	0.0	35.0	0.0	56.0	116.0	362.0	22.0	20.0	1392.0	111.0	209.0	730.0	8.0
Sphingobium	1124.0	2225.0	101.0	718.0	3369.0	4700.0	332.0	6.0	37.0	5.0	207.0	184.0	2824.0	12.0	14.0	1026.0	367.0	156.0	1806.0	4.0
Unknown	25959.0	11183.0	28984.0	16528.0	35265.0	31346.0	42811.0	2184.0	111608.0	1528.0	4624.0	3290.0	7142.0	1580.0	537.0	13739.0	362.0	6459.0	5416.0	659.0
Other	28020.0	12265.0	11955.0	15670.0	28102.0	23734.0	30055.0	126.0	3776.0	202.0	3063.0	3115.0	7709.0	478.0	556.0	9032.0	876.0	8592.0	14389.0	756.0

## Sheet: baseline_genera
Genus	Average_bed5	Average_bed9	Average_bed11	Average_bed14	Average_sr4
Unknown	0.094	0.037	0.262	0.251	0.268	0.1822
Pseudomonas	0.459	0.111	0.056	0.119	0.16	0.1809
Other	0.098	0.079	0.238	0.24	0.215	0.1739
Enterobacter	0.039	0.321		0.014		0.0748
Citrobacter	0.033	0.175	0.006	0.008	0.047	0.0539
Acidovorax	0.009	0.006	0.107	0.057	0.078	0.0515
Acinetobacter	0.067	0.017	0.105	0.007	0.017	0.0426
Diaphorobacter	0.045	0.01	0.051	0.03	0.036	0.0343
Aeromonas	0.045	0.002	0.067		0.009	0.0245
Klebsiella	0.014	0.088		0.003		0.0211
Bradyrhizobium			0.014	0.091		0.021
Escherichia	0.006	0.087		0.006		0.0198
Bosea			0.011	0.068		0.0158
Rhizobium	0.004	0.006	0.013	0.037	0.014	0.0147
Cloacibacterium			0.029		0.041	0.014
Azospira					0.058	0.0116
Serratia	0.051	0.007				0.0116
Salmonella		0.042		0.002		0.0088
Sphingopyxis				0.038		0.0075
Sphingobium			0.015		0.017	0.0064
Pseudoxanthomonas				0.028		0.0057
Elizabethkingia	0.023					0.0047
Stenotrophomonas	0.014	0.006				0.0039
Dechloromonas					0.013	0.0026
Ferribacterium					0.01	0.0021
Brevundimonas			0.004		0.006	0.002
Flavobacterium	0.001				0.009	0.0019
Mycobacteroides			0.009			0.0018
Brucella			0.009			0.0017
Homo	0	0	0.003	0.002	0.003	0.0015
Epilithonimonas		0.005				0.0009

## Sheet: resistome
Sink	Sample	Type	Gene	Read count
bed11	bed11_45117	plasmid	Col(Ye4449)_1 FJ696405	167
bed11	bed11_45117	plasmid	Col440I_1 CP023920.1	21
bed11	bed11_45117	plasmid	IncFIB(K)_1 Kpn3 JN233704	4
bed11	bed11_45117	plasmid	IncP6_1 JF785550	3
bed11	bed11_45117	plasmid	IncX5_2 MF062700.1	5
bed11	bed11_45117	arg	aac(3)-Ia	2
bed11	bed11_45117	arg	aac(3)-Ib	1
bed11	bed11_45117	arg	aac(6')-IIa	1
bed11	bed11_45117	arg	aac(6')-Ic	2
bed11	bed11_45117	arg	aac(6')-Il	1
bed11	bed11_45117	arg	aadA4	3
bed11	bed11_45117	arg	ant(2'')-Ia	5
bed11	bed11_45117	arg	aph(3'')-Ib	4
bed11	bed11_45117	arg	aph(3')-IIc	1
bed11	bed11_45117	arg	aph(3')-Ib	1
bed11	bed11_45117	arg	aph(6)-Id	8
bed11	bed11_45117	arg	blaLCR-1	1
bed11	bed11_45117	arg	blaOXA-10	2
bed11	bed11_45117	arg	blaOXA-2	6
bed11	bed11_45117	arg	ere(A)	7
bed11	bed11_45117	arg	msr(E)	1
bed11	bed11_45117	arg	sul1	3
bed11	bed11_45117	arg	tet(G)	1
bed11	bed11_45120	plasmid	Col(Ye4449)_1 FJ696405	34
bed11	bed11_45120	plasmid	Col440I_1 CP023920.1	3
bed11	bed11_45120	plasmid	IncP1_2 U67194	1
bed11	bed11_45120	plasmid	IncP6_1 JF785550	7
bed11	bed11_45120	arg	aac(3)-IIa	1
bed11	bed11_45120	arg	aac(6')-Ib-cr	1
bed11	bed11_45120	arg	aadA1	1
bed11	bed11_45120	arg	aadA11	1
bed11	bed11_45120	arg	aadA2	1
bed11	bed11_45120	arg	ant(2'')-Ia	1
bed11	bed11_45120	arg	aph(3'')-Ib	5
bed11	bed11_45120	arg	aph(3')-IIb	1
bed11	bed11_45120	arg	aph(3')-XV	1
bed11	bed11_45120	arg	aph(6)-Id	3
bed11	bed11_45120	arg	blaB-2	2
bed11	bed11_45120	arg	blaOXA-10	4
bed11	bed11_45120	arg	blaOXA-141	1
bed11	bed11_45120	arg	blaOXA-2	4
bed11	bed11_45120	arg	blaOXA-392	3
bed11	bed11_45120	arg	blaOXA-4	5
bed11	bed11_45120	arg	blaVEB-1	1
bed11	bed11_45120	arg	catB8	1
bed11	bed11_45120	arg	ere(A)	15
bed11	bed11_45120	arg	ere(D)	1
bed11	bed11_45120	arg	mph(E)	1
bed11	bed11_45120	arg	msr(E)	2
bed11	bed11_45120	arg	sul1	9
bed11	bed11_45120	arg	sul4	1
bed11	bed11_45120	arg	tet(C)	4
bed11	bed11_45124	plasmid	IncX5_2 MF062700.1	2
bed11	bed11_45124	arg	aac(6')-Ib	1
bed11	bed11_45124	arg	aadA10	1
bed11	bed11_45124	arg	aadA6	2
bed11	bed11_45124	arg	ant(2'')-Ia	6
bed11	bed11_45124	arg	aph(3'')-Ib	2
bed11	bed11_45124	arg	aph(3')-IIa	1
bed11	bed11_45124	arg	aph(3')-VI	1
bed11	bed11_45124	arg	aph(6)-Id	1
bed11	bed11_45124	arg	blaB-2	4
bed11	bed11_45124	arg	blaCME-1	1
bed11	bed11_45124	arg	blaGOB-10	4
bed11	bed11_45124	arg	blaOXA-14	5
bed11	bed11_45124	arg	blaOXA-141	1
bed11	bed11_45124	arg	blaOXA-2	6
bed11	bed11_45124	arg	blaOXA-205	1
bed11	bed11_45124	arg	blaOXA-281	19
bed11	bed11_45124	arg	blaOXA-334	1
bed11	bed11_45124	arg	blaOXA-373	2
bed11	bed11_45124	arg	blaOXA-392	2
bed11	bed11_45124	arg	blaOXA-4	3
bed11	bed11_45124	arg	ere(A)	5
bed11	bed11_45124	arg	ere(D)	1
bed11	bed11_45124	arg	mph(E)	9
bed11	bed11_45124	arg	msr(E)	16
bed11	bed11_45124	arg	tet(M)	1
bed11	bed11_45127	plasmid	Col(Ye4449)_1 FJ696405	9
bed11	bed11_45127	plasmid	Col440I_1 CP023920.1	1
bed11	bed11_45127	plasmid	IncFIB(K)_1 Kpn3 JN233704	1
bed11	bed11_45127	arg	aac(6')-IIa	2
bed11	bed11_45127	arg	aac(6')-Ib	2
bed11	bed11_45127	arg	aac(6')-Ib-Hangzhou	2
bed11	bed11_45127	arg	aac(6')-Il	2
bed11	bed11_45127	arg	aadA1	1
bed11	bed11_45127	arg	aadA4	2
bed11	bed11_45127	arg	aadA6	3
bed11	bed11_45127	arg	ant(2'')-Ia	4
bed11	bed11_45127	arg	aph(3'')-Ib	1
bed11	bed11_45127	arg	aph(3')-Ia	1
bed11	bed11_45127	arg	aph(3')-VI	1
bed11	bed11_45127	arg	blaGES-14	1
bed11	bed11_45127	arg	blaOCH-6	4
bed11	bed11_45127	arg	blaOXA-1	1
bed11	bed11_45127	arg	blaOXA-11	1
bed11	bed11_45127	arg	blaOXA-14	6
bed11	bed11_45127	arg	blaOXA-141	2
bed11	bed11_45127	arg	blaOXA-142	1
bed11	bed11_45127	arg	blaOXA-2	8
bed11	bed11_45127	arg	blaOXA-205	1
bed11	bed11_45127	arg	blaOXA-31	1
bed11	bed11_45127	arg	blaOXA-334	1
bed11	bed11_45127	arg	blaOXA-392	16
bed11	bed11_45127	arg	blaOXA-4	8
bed11	bed11_45127	arg	blaOXA-47	4
bed11	bed11_45127	arg	blaOXA-539	1
bed11	bed11_45127	arg	ere(A)	7
bed11	bed11_45127	arg	mph(E)	3
bed11	bed11_45127	arg	msr(E)	28
bed11	bed11_45127	arg	sul1	1
bed11	bed11_45127	arg	tet(C)	10
bed11	bed11_45131	plasmid	Col(Ye4449)_1 FJ696405	9
bed11	bed11_45131	plasmid	Col440I_1 CP023920.1	2
bed11	bed11_45131	plasmid	IncP6_1 JF785550	1
bed11	bed11_45131	arg	aac(3)-IIa	1
bed11	bed11_45131	arg	aac(6')-IIa	2
bed11	bed11_45131	arg	aac(6')-Ib-cr	2
bed11	bed11_45131	arg	ampH	1
bed11	bed11_45131	arg	ant(2'')-Ia	2
bed11	bed11_45131	arg	aph(3'')-Ib	2
bed11	bed11_45131	arg	aph(6)-Id	1
bed11	bed11_45131	arg	blaCTX-M-15	2
bed11	bed11_45131	arg	blaCTX-M-182	1
bed11	bed11_45131	arg	blaCTX-M-184	1
bed11	bed11_45131	arg	blaCTX-M-189	1
bed11	bed11_45131	arg	blaOXA-1	1
bed11	bed11_45131	arg	blaOXA-101	1
bed11	bed11_45131	arg	blaOXA-11	1
bed11	bed11_45131	arg	blaOXA-14	1
bed11	bed11_45131	arg	blaOXA-141	1
bed11	bed11_45131	arg	blaOXA-2	12
bed11	bed11_45131	arg	blaOXA-226	2
bed11	bed11_45131	arg	blaOXA-281	1
bed11	bed11_45131	arg	blaOXA-372	2
bed11	bed11_45131	arg	blaOXA-373	1
bed11	bed11_45131	arg	blaOXA-392	2
bed11	bed11_45131	arg	blaTEM-176	1
bed11	bed11_45131	arg	blaTEM-1B	1
bed11	bed11_45131	arg	catB8	2
bed11	bed11_45131	arg	ere(A)	1
bed11	bed11_45131	arg	mph(A)	2
bed11	bed11_45131	arg	mph(E)	3
bed11	bed11_45131	arg	msr(E)	4
bed11	bed11_45131	arg	sul1	3
bed11	bed11_45134	plasmid	Col(Ye4449)_1 FJ696405	5
bed11	bed11_45134	plasmid	IncA/C2_1 JN157804	1
bed11	bed11_45134	plasmid	IncR_1 DQ449578	1
bed11	bed11_45134	plasmid	RepA_1 pKPC-CAV1321 CP011611	1
bed11	bed11_45134	arg	aac(3)-IIIb	1
bed11	bed11_45134	arg	aac(3)-Ia	3
bed11	bed11_45134	arg	aac(6')-IIa	1
bed11	bed11_45134	arg	aac(6')-Ib3	1
bed11	bed11_45134	arg	aadA1	1
bed11	bed11_45134	arg	aadA11	3
bed11	bed11_45134	arg	aadA2	1
bed11	bed11_45134	arg	aadA6	1
bed11	bed11_45134	arg	ant(2'')-Ia	11
bed11	bed11_45134	arg	aph(3'')-Ib	12
bed11	bed11_45134	arg	aph(3')-IIb	1
bed11	bed11_45134	arg	aph(3')-VI	1
bed11	bed11_45134	arg	aph(6)-Id	11
bed11	bed11_45134	arg	blaOCH-7	1
bed11	bed11_45134	arg	blaOXA-10	2
bed11	bed11_45134	arg	blaOXA-14	12
bed11	bed11_45134	arg	blaOXA-141	2
bed11	bed11_45134	arg	blaOXA-15	2
bed11	bed11_45134	arg	blaOXA-161	1
bed11	bed11_45134	arg	blaOXA-17	1
bed11	bed11_45134	arg	blaOXA-2	20
bed11	bed11_45134	arg	blaOXA-205	1
bed11	bed11_45134	arg	blaOXA-210	1
bed11	bed11_45134	arg	blaOXA-31	1
bed11	bed11_45134	arg	blaOXA-372	7
bed11	bed11_45134	arg	blaOXA-392	13
bed11	bed11_45134	arg	blaOXA-4	8
bed11	bed11_45134	arg	catB7	1
bed11	bed11_45134	arg	catB8	1
bed11	bed11_45134	arg	crpP	1
bed11	bed11_45134	arg	dfrA5	1
bed11	bed11_45134	arg	ere(A)	5
bed11	bed11_45134	arg	fosA	1
bed11	bed11_45134	arg	mph(E)	1
bed11	bed11_45134	arg	msr(E)	2
bed11	bed11_45134	arg	qnrB4	2
bed11	bed11_45134	arg	sul1	23
bed11	bed11_45134	arg	tet(C)	6
bed11	bed11_45134	arg	tet(G)	2
bed11	bed11_45138	arg	aac(3)-IIIb	2
bed11	bed11_45138	arg	aac(3)-IIa	1
bed11	bed11_45138	arg	aac(6')-IIa	1
bed11	bed11_45138	arg	aac(6')-Ib	2
bed11	bed11_45138	arg	aac(6')-Ib-Hangzhou	3
bed11	bed11_45138	arg	aac(6')-Il	1
bed11	bed11_45138	arg	aadA2	1
bed11	bed11_45138	arg	aadA4	1
bed11	bed11_45138	arg	ant(2'')-Ia	3
bed11	bed11_45138	arg	aph(3'')-Ib	14
bed11	bed11_45138	arg	aph(3')-Ib	1
bed11	bed11_45138	arg	aph(3')-VI	1
bed11	bed11_45138	arg	aph(6)-Id	19
bed11	bed11_45138	arg	blaNDM-1	1
bed11	bed11_45138	arg	blaOCH-6	1
bed11	bed11_45138	arg	blaOXA-10	2
bed11	bed11_45138	arg	blaOXA-141	3
bed11	bed11_45138	arg	blaOXA-15	1
bed11	bed11_45138	arg	blaOXA-161	1
bed11	bed11_45138	arg	blaOXA-2	23
bed11	bed11_45138	arg	blaOXA-210	1
bed11	bed11_45138	arg	blaOXA-226	3
bed11	bed11_45138	arg	blaOXA-280	1
bed11	bed11_45138	arg	blaOXA-392	10
bed11	bed11_45138	arg	blaOXA-47	1
bed11	bed11_45138	arg	blaOXA-539	1
bed11	bed11_45138	arg	blaOXA-541	1
bed11	bed11_45138	arg	ere(A)	17
bed11	bed11_45138	arg	msr(E)	3
bed11	bed11_45138	arg	sul1	14
bed11	bed11_45138	arg	tet(49)	1
bed11	bed11_45138	arg	tet(G)	1
bed11	bed11_45141	plasmid	Col440I_1 CP023920.1	3
bed11	bed11_45141	plasmid	IncP1_2 U67194	1
bed11	bed11_45141	plasmid	IncP6_1 JF785550	10
bed11	bed11_45141	arg	aac(6')-Ib	2
bed11	bed11_45141	arg	aadA1	1
bed11	bed11_45141	arg	aadA11	3
bed11	bed11_45141	arg	aadA5	2
bed11	bed11_45141	arg	ant(2'')-Ia	4
bed11	bed11_45141	arg	aph(3'')-Ib	7
bed11	bed11_45141	arg	aph(3')-VI	1
bed11	bed11_45141	arg	aph(6)-Id	5
bed11	bed11_45141	arg	blaOXA-10	4
bed11	bed11_45141	arg	blaOXA-11	1
bed11	bed11_45141	arg	blaOXA-14	1
bed11	bed11_45141	arg	blaOXA-141	1
bed11	bed11_45141	arg	blaOXA-17	2
bed11	bed11_45141	arg	blaOXA-2	8
bed11	bed11_45141	arg	blaOXA-280	1
bed11	bed11_45141	arg	blaOXA-281	3
bed11	bed11_45141	arg	blaOXA-373	2
bed11	bed11_45141	arg	blaOXA-392	4
bed11	bed11_45141	arg	blaOXA-4	5
bed11	bed11_45141	arg	blaPAO	1
bed11	bed11_45141	arg	blaVIM-51	1
bed11	bed11_45141	arg	crpP	1
bed11	bed11_45141	arg	ere(A)	2
bed11	bed11_45141	arg	msr(E)	2
bed11	bed11_45141	arg	sul1	7
bed11	bed11_45141	arg	tet(C)	6
bed11	bed11_45148	plasmid	Col440I_1 CP023920.1	1
bed11	bed11_45148	arg	aph(3'')-Ib	1
bed11	bed11_45148	arg	aph(3')-VI	1
bed11	bed11_45148	arg	aph(6)-Id	1
bed11	bed11_45148	arg	blaOXA-10	2
bed11	bed11_45148	arg	ere(A)	1
bed11	bed11_45148	arg	msr(E)	1
bed11	bed11_45152	plasmid	Col440I_1 CP023920.1	1
bed11	bed11_45152	plasmid	RepA_1 pKPC-CAV1321 CP011611	18
bed11	bed11_45152	plasmid	repUS9_1 rep(pSK1) AF203376	1
bed11	bed11_45152	arg	aac(6')-Iaf	2
bed11	bed11_45152	arg	aac(6')-Ib	1
bed11	bed11_45152	arg	aac(6')-Ib-Hangzhou	5
bed11	bed11_45152	arg	aac(6')-Ib-cr	1
bed11	bed11_45152	arg	aac(6')-Ip	1
bed11	bed11_45152	arg	aadA1	2
bed11	bed11_45152	arg	aadA2	2
bed11	bed11_45152	arg	aadA4	1
bed11	bed11_45152	arg	ant(2'')-Ia	3
bed11	bed11_45152	arg	aph(3'')-Ib	2
bed11	bed11_45152	arg	aph(3')-VI	1
bed11	bed11_45152	arg	aph(6)-Id	4
bed11	bed11_45152	arg	blaCTX-M-15	6
bed11	bed11_45152	arg	blaCTX-M-163	1
bed11	bed11_45152	arg	blaCTX-M-204	1
bed11	bed11_45152	arg	blaCTX-M-209	1
bed11	bed11_45152	arg	blaOCH-6	2
bed11	bed11_45152	arg	blaOXA-1	1
bed11	bed11_45152	arg	blaOXA-10	1
bed11	bed11_45152	arg	blaOXA-101	4
bed11	bed11_45152	arg	blaOXA-141	1
bed11	bed11_45152	arg	blaOXA-15	1
bed11	bed11_45152	arg	blaOXA-161	3
bed11	bed11_45152	arg	blaOXA-17	1
bed11	bed11_45152	arg	blaOXA-2	15
bed11	bed11_45152	arg	blaOXA-224	2
bed11	bed11_45152	arg	blaOXA-392	15
bed11	bed11_45152	arg	blaOXA-4	34
bed11	bed11_45152	arg	blaOXA-415	1
bed11	bed11_45152	arg	blaOXA-541	1
bed11	bed11_45152	arg	blaTEM-166	1
bed11	bed11_45152	arg	blaTEM-1B	2
bed11	bed11_45152	arg	blaTEM-206	1
bed11	bed11_45152	arg	blaTEM-70	1
bed11	bed11_45152	arg	blaVEB-1	3
bed11	bed11_45152	arg	catB3	1
bed11	bed11_45152	arg	ere(A)	17
bed11	bed11_45152	arg	mph(E)	1
bed11	bed11_45152	arg	msr(E)	14
bed11	bed11_45152	arg	qnrB4	1
bed11	bed11_45152	arg	sul1	1
bed11	bed11_45152	arg	tet(M)	1
bed11	bed11_45155	plasmid	Col440I_1 CP023920.1	14
bed11	bed11_45155	plasmid	IncA/C2_1 JN157804	1
bed11	bed11_45155	plasmid	IncFII(pECLA)_1 pECLA CP001919	1
bed11	bed11_45155	plasmid	IncHI1B(CIT)_1 pNDM-CIT JX182975	1
bed11	bed11_45155	plasmid	RepA_1 pKPC-CAV1321 CP011611	3
bed11	bed11_45155	plasmid	rep7a_4 repD(pK214) NC009751	1
bed11	bed11_45155	arg	aac(3)-Ia	2
bed11	bed11_45155	arg	aac(6')-29a	1
bed11	bed11_45155	arg	aac(6')-29b	1
bed11	bed11_45155	arg	aac(6')-IIa	1
bed11	bed11_45155	arg	aac(6')-Iaf	1
bed11	bed11_45155	arg	aac(6')-Ib	1
bed11	bed11_45155	arg	aac(6')-Ib11	1
bed11	bed11_45155	arg	aadA1	1
bed11	bed11_45155	arg	aadA4	2
bed11	bed11_45155	arg	aadA5	4
bed11	bed11_45155	arg	ant(2'')-Ia	7
bed11	bed11_45155	arg	aph(3'')-Ib	5
bed11	bed11_45155	arg	aph(6)-Id	4
bed11	bed11_45155	arg	blaCMY-84	2
bed11	bed11_45155	arg	blaCTX-M-216	1
bed11	bed11_45155	arg	blaLCR-1	1
bed11	bed11_45155	arg	blaOCH-6	2
bed11	bed11_45155	arg	blaOCH-7	1
bed11	bed11_45155	arg	blaOXA-10	23
bed11	bed11_45155	arg	blaOXA-14	2
bed11	bed11_45155	arg	blaOXA-141	1
bed11	bed11_45155	arg	blaOXA-2	2
bed11	bed11_45155	arg	blaOXA-205	1
bed11	bed11_45155	arg	blaOXA-392	15
bed11	bed11_45155	arg	blaOXA-4	18
bed11	bed11_45155	arg	blaVIM-11	1
bed11	bed11_45155	arg	blaVIM-17	1
bed11	bed11_45155	arg	ere(A)	18
bed11	bed11_45155	arg	mph(E)	1
bed11	bed11_45155	arg	msr(E)	6
bed11	bed11_45155	arg	qnrA1	1
bed11	bed11_45155	arg	qnrB25	1
bed11	bed11_45155	arg	qnrB38	1
bed11	bed11_45155	arg	qnrB4	1
bed11	bed11_45155	arg	sul1	3
bed11	bed11_45155	arg	tet(C)	2
bed11	bed11_45155	arg	tet(Y)	1
bed11	bed11_45159	plasmid	Col(Ye4449)_1 FJ696405	71
bed11	bed11_45159	plasmid	Col440I_1 CP023920.1	2
bed11	bed11_45159	plasmid	IncA/C2_1 JN157804	1
bed11	bed11_45159	plasmid	IncFIB(K)_1 Kpn3 JN233704	4
bed11	bed11_45159	plasmid	IncQ1_1 M28829.1	1
bed11	bed11_45159	plasmid	RepA_1 pKPC-CAV1321 CP011611	2
bed11	bed11_45159	arg	aac(3)-Ia	1
bed11	bed11_45159	arg	aac(6')-Ic	1
bed11	bed11_45159	arg	aadA5	1
bed11	bed11_45159	arg	aadA6	1
bed11	bed11_45159	arg	aph(3')-Ib	1
bed11	bed11_45159	arg	aph(6)-Id	1
bed11	bed11_45159	arg	blaSRT-2	2
bed11	bed11_45159	arg	blaTEM-105	1
bed11	bed11_45159	arg	blaVIM-11	1
bed11	bed11_45159	arg	catB7	1
bed11	bed11_45159	arg	crpP	1
bed11	bed11_45159	arg	dfrA5	1
bed11	bed11_45159	arg	ere(A)	1
bed11	bed11_45159	arg	sul1	3
bed11	bed11_45159	arg	tet(41)	1
bed11	bed11_45159	arg	tet(Y)	1
bed11	bed11_45162	plasmid	IncP6_1 JF785550	1
bed11	bed11_45162	arg	aac(3)-Ia	1
bed11	bed11_45162	arg	blaGES-1	1
bed11	bed11_45162	arg	blaOXA-10	17
bed11	bed11_45162	arg	blaOXA-17	1
bed11	bed11_45162	arg	blaOXA-392	1
bed11	bed11_45162	arg	blaOXA-4	1
bed11	bed11_45162	arg	blaOXA-520	1
bed11	bed11_45162	arg	ere(A)	2
bed11	bed11_45162	arg	fosA	1
bed11	bed11_45162	arg	sul1	1
bed11	bed11_45167	arg	aac(6')-29a	1
bed11	bed11_45167	arg	aac(6')-29b	1
bed11	bed11_45167	arg	aac(6')-IIa	1
bed11	bed11_45167	arg	aac(6')-Ib-Hangzhou	1
bed11	bed11_45167	arg	aac(6')-Ib-cr	1
bed11	bed11_45167	arg	ant(2'')-Ia	1
bed11	bed11_45167	arg	aph(3'')-Ib	1
bed11	bed11_45167	arg	aph(3')-VI	6
bed11	bed11_45167	arg	aph(6)-Id	2
bed11	bed11_45167	arg	blaACT-6	1
bed11	bed11_45167	arg	blaGES-5	1
bed11	bed11_45167	arg	blaOXA-10	8
bed11	bed11_45167	arg	blaOXA-101	1
bed11	bed11_45167	arg	blaOXA-141	1
bed11	bed11_45167	arg	blaOXA-2	2
bed11	bed11_45167	arg	blaOXA-392	14
bed11	bed11_45167	arg	catB7	3
bed11	bed11_45167	arg	crpP	1
bed11	bed11_45167	arg	ere(A)	3
bed11	bed11_45167	arg	fosA	1
bed11	bed11_45167	arg	mcr-9	3
bed11	bed11_45167	arg	msr(E)	3
bed11	bed11_45167	arg	sul1	2
bed11	bed11_45167	arg	tet(M)	1
bed11	bed11_45173	arg	aac(6')-Ib11	1
bed11	bed11_45173	arg	aph(3'')-Ib	9
bed11	bed11_45173	arg	aph(6)-Id	4
bed11	bed11_45173	arg	blaCTX-M-114	1
bed11	bed11_45173	arg	blaCTX-M-117	1
bed11	bed11_45173	arg	blaCTX-M-15	1
bed11	bed11_45173	arg	blaCTX-M-88	1
bed11	bed11_45173	arg	blaOXA-141	3
bed11	bed11_45173	arg	blaOXA-15	1
bed11	bed11_45173	arg	blaOXA-161	3
bed11	bed11_45173	arg	blaOXA-2	16
bed11	bed11_45173	arg	blaOXA-210	1
bed11	bed11_45173	arg	blaOXA-226	1
bed11	bed11_45173	arg	blaTEM-1B	3
bed11	bed11_45173	arg	blaTEM-215	1
bed11	bed11_45173	arg	mph(E)	1
bed11	bed11_45173	arg	msr(E)	1
bed11	bed11_45180	plasmid	Col440I_1 CP023920.1	1
bed11	bed11_45180	arg	blaOXA-4	1
bed11	bed11_45180	arg	blaPAO	1
bed11	bed11_45183	plasmid	Col440I_1 CP023920.1	2
bed11	bed11_45183	plasmid	IncP1_2 U67194	1
bed11	bed11_45183	arg	aac(6')-29a	1
bed11	bed11_45183	arg	aac(6')-29b	1
bed11	bed11_45183	arg	blaOCH-6	1
bed11	bed11_45183	arg	blaOXA-161	1
bed11	bed11_45183	arg	blaOXA-395	4
bed11	bed11_45183	arg	catB7	1
bed11	bed11_45183	arg	sul1	1
bed11	bed11_45187	plasmid	IncA/C2_1 JN157804	1
bed11	bed11_45187	arg	aac(6')-29a	1
bed11	bed11_45187	arg	aac(6')-29b	1
bed11	bed11_45187	arg	aph(3')-Ib	2
bed11	bed11_45187	arg	blaNDM-1	1
bed11	bed11_45187	arg	blaOXA-2	1
bed11	bed11_45187	arg	blaOXA-224	1
bed11	bed11_45187	arg	blaOXA-373	1
bed11	bed11_45187	arg	blaOXA-392	1
bed11	bed11_45187	arg	mph(E)	1
bed11	bed11_45187	arg	msr(E)	1
bed11	bed11_45190	plasmid	Col440I_1 CP023920.1	7
bed11	bed11_45190	plasmid	IncFIB(pECLA)_1 pECLA CP001919	1
bed11	bed11_45190	plasmid	IncFIB(pENTE01)_1 pENTE01 CP000654	2
bed11	bed11_45190	plasmid	IncFII(Yp)_1 Yersenia CP000670	2
bed11	bed11_45190	plasmid	IncP6_1 JF785550	6
bed11	bed11_45190	plasmid	RepA_1 pKPC-CAV1321 CP011611	9
bed11	bed11_45194	plasmid	Col(Ye4449)_1 FJ696405	38
bed11	bed11_45194	plasmid	Col440I_1 CP023920.1	16
bed11	bed11_45194	plasmid	IncP6_1 JF785550	1
bed11	bed11_45194	arg	aac(6')-29a	1
bed11	bed11_45194	arg	aac(6')-29b	1
bed11	bed11_45194	arg	aadA6	7
bed11	bed11_45194	arg	aph(3'')-Ib	26
bed11	bed11_45194	arg	aph(3')-IIb	1
bed11	bed11_45194	arg	aph(6)-Id	24
bed11	bed11_45194	arg	blaLCR-1	1
bed11	bed11_45194	arg	blaOCH-7	1
bed11	bed11_45194	arg	blaOXA-1	1
bed11	bed11_45194	arg	blaOXA-10	2
bed11	bed11_45194	arg	blaOXA-141	3
bed11	bed11_45194	arg	blaOXA-161	1
bed11	bed11_45194	arg	blaOXA-2	13
bed11	bed11_45194	arg	blaOXA-31	1
bed11	bed11_45194	arg	blaOXA-392	3
bed11	bed11_45194	arg	blaOXA-395	5
bed11	bed11_45194	arg	blaOXA-4	4
bed11	bed11_45194	arg	blaOXA-415	1
bed11	bed11_45194	arg	blaOXA-47	1
bed11	bed11_45194	arg	blaVIM-2	1
bed11	bed11_45194	arg	catB7	1
bed11	bed11_45194	arg	ere(A)	36
bed11	bed11_45194	arg	fosA	4
bed11	bed11_45194	arg	sul1	20
bed11	bed11_45194	arg	sul2	1
bed11	bed11_45197	plasmid	Col440I_1 CP023920.1	66
bed11	bed11_45197	plasmid	IncA/C2_1 JN157804	3
bed11	bed11_45197	plasmid	IncHI1A(CIT)_1 pNDM-CIT JX182975	1
bed11	bed11_45197	plasmid	IncHI1B(CIT)_1 pNDM-CIT JX182975	2
bed11	bed11_45197	plasmid	IncN_1 AY046276	1
bed11	bed11_45197	plasmid	IncP6_1 JF785550	3
bed11	bed11_45197	plasmid	IncR_1 DQ449578	1
bed11	bed11_45197	plasmid	RepA_1 pKPC-CAV1321 CP011611	4
bed11	bed11_45197	arg	aac(3)-IIa	1
bed11	bed11_45197	arg	aac(3)-IId	3
bed11	bed11_45197	arg	aac(6')-29a	1
bed11	bed11_45197	arg	aac(6')-IIa	2
bed11	bed11_45197	arg	aac(6')-IIc	2
bed11	bed11_45197	arg	aac(6')-Iaf	1
bed11	bed11_45197	arg	aac(6')-Ib-cr	4
bed11	bed11_45197	arg	aac(6')-Ib11	1
bed11	bed11_45197	arg	aadA1	1
bed11	bed11_45197	arg	aadA2	1
bed11	bed11_45197	arg	aadA5	1
bed11	bed11_45197	arg	ampH	1
bed11	bed11_45197	arg	ant(2'')-Ia	2
bed11	bed11_45197	arg	aph(3'')-Ib	4
bed11	bed11_45197	arg	aph(3')-IIb	1
bed11	bed11_45197	arg	aph(6)-Id	3
bed11	bed11_45197	arg	blaCMY-116	1
bed11	bed11_45197	arg	blaCMY-84	2
bed11	bed11_45197	arg	blaCTX-M-114	1
bed11	bed11_45197	arg	blaGES-11	1
bed11	bed11_45197	arg	blaOCH-7	1
bed11	bed11_45197	arg	blaOXA-1	3
bed11	bed11_45197	arg	blaOXA-10	5
bed11	bed11_45197	arg	blaOXA-101	1
bed11	bed11_45197	arg	blaOXA-141	3
bed11	bed11_45197	arg	blaOXA-15	2
bed11	bed11_45197	arg	blaOXA-17	1
bed11	bed11_45197	arg	blaOXA-2	14
bed11	bed11_45197	arg	blaOXA-226	2
bed11	bed11_45197	arg	blaOXA-31	1
bed11	bed11_45197	arg	blaOXA-372	1
bed11	bed11_45197	arg	blaOXA-392	6
bed11	bed11_45197	arg	blaOXA-395	4
bed11	bed11_45197	arg	blaOXA-4	9
bed11	bed11_45197	arg	blaOXA-47	1
bed11	bed11_45197	arg	blaOXA-539	1
bed11	bed11_45197	arg	blaPAO	1
bed11	bed11_45197	arg	blaTEM-104	2
bed11	bed11_45197	arg	blaTEM-1B	1
bed11	bed11_45197	arg	blaTEM-213	1
bed11	bed11_45197	arg	blaTEM-215	1
bed11	bed11_45197	arg	blaVEB-1	1
bed11	bed11_45197	arg	blaVIM-2	3
bed11	bed11_45197	arg	blaVIM-23	1
bed11	bed11_45197	arg	blaVIM-24	1
bed11	bed11_45197	arg	blaVIM-36	1
bed11	bed11_45197	arg	catB7	4
bed11	bed11_45197	arg	catB8	2
bed11	bed11_45197	arg	crpP	1
bed11	bed11_45197	arg	ere(A)	3
bed11	bed11_45197	arg	ere(D)	1
bed11	bed11_45197	arg	fosA	2
bed11	bed11_45197	arg	qnrA1	1
bed11	bed11_45197	arg	qnrB25	3
bed11	bed11_45197	arg	sul1	19
bed11	bed11_45197	arg	tet(A)	3
bed11	bed11_45197	arg	tet(C)	7
Sample	Sample	arg	Gene	Presence
bed14	bed14_45117	arg	aac(6')-29a	2
bed14	bed14_45117	arg	aac(6')-29b	3
bed14	bed14_45117	arg	aac(6')-IIa	1
bed14	bed14_45117	arg	aac(6')-Il	1
bed14	bed14_45117	arg	aadA4	1
bed14	bed14_45117	arg	ant(2'')-Ia	1
bed14	bed14_45117	arg	aph(6)-Id	1
bed14	bed14_45117	arg	blaOXA-2	3
bed14	bed14_45117	arg	blaVIM-10	1
bed14	bed14_45117	arg	blaVIM-2	1
bed14	bed14_45117	arg	ere(A)	1
bed14	bed14_45117	arg	sul1	3
bed14	bed14_45124	plasmid	IncA/C2_1 JN157804	18
bed14	bed14_45124	plasmid	IncFIB(pB171)_1 pB171 AB024946	1
bed14	bed14_45124	plasmid	IncFIB(pECLA)_1 pECLA CP001919	13
bed14	bed14_45124	plasmid	IncFII(K)_1 CP000648	1
bed14	bed14_45124	plasmid	IncFII(Yp)_1 Yersenia CP000670	2
bed14	bed14_45124	plasmid	IncFII(pECLA)_1 pECLA CP001919	7
bed14	bed14_45124	plasmid	IncL/M(pOXA-48)_1 pOXA-48 JN626286	1
bed14	bed14_45124	plasmid	IncR_1 DQ449578	13
bed14	bed14_45124	plasmid	RepA_1 pKPC-CAV1321 CP011611	6
bed14	bed14_45124	arg	aac(6')-Ib	1
bed14	bed14_45124	arg	ant(2'')-Ia	1
bed14	bed14_45124	arg	blaCMY-84	2
bed14	bed14_45124	arg	blaDHA-1	5
bed14	bed14_45124	arg	blaDHA-27	2
bed14	bed14_45124	arg	blaOXA-141	1
bed14	bed14_45124	arg	blaOXA-161	1
bed14	bed14_45124	arg	blaOXA-17	1
bed14	bed14_45124	arg	blaOXA-2	9
bed14	bed14_45124	arg	blaOXA-245	1
bed14	bed14_45124	arg	blaOXA-392	4
bed14	bed14_45124	arg	blaOXA-47	2
bed14	bed14_45124	arg	blaOXA-48	13
bed14	bed14_45124	arg	blaOXA-539	1
bed14	bed14_45124	arg	blaTEM-104	1
bed14	bed14_45124	arg	blaTEM-1B	3
bed14	bed14_45124	arg	blaTEM-215	1
bed14	bed14_45124	arg	dfrA1	1
bed14	bed14_45124	arg	ere(A)	4
bed14	bed14_45124	arg	qnrB25	2
bed14	bed14_45124	arg	qnrB38	1
bed14	bed14_45124	arg	qnrB4	38
bed14	bed14_45127	plasmid	IncFIB(pECLA)_1 pECLA CP001919	2
bed14	bed14_45127	plasmid	IncFII(K)_1 CP000648	1
bed14	bed14_45127	plasmid	IncFII(pECLA)_1 pECLA CP001919	2
bed14	bed14_45127	plasmid	IncR_1 DQ449578	2
bed14	bed14_45127	arg	aac(6')-29a	4
bed14	bed14_45127	arg	aac(6')-29b	9
bed14	bed14_45127	arg	aac(6')-Ib	5
bed14	bed14_45127	arg	aac(6')-Ib-Hangzhou	3
bed14	bed14_45127	arg	aac(6')-Ib11	1
bed14	bed14_45127	arg	aac(6')-Il	1
bed14	bed14_45127	arg	aadA4	1
bed14	bed14_45127	arg	aadA5	8
bed14	bed14_45127	arg	ant(2'')-Ia	2
bed14	bed14_45127	arg	blaB-2	4
bed14	bed14_45127	arg	blaCME-1	4
bed14	bed14_45127	arg	blaGOB-10	4
bed14	bed14_45127	arg	blaGOB-11	1
bed14	bed14_45127	arg	blaGOB-13	2
bed14	bed14_45127	arg	blaOCH-6	1
bed14	bed14_45127	arg	blaOXA-141	8
bed14	bed14_45127	arg	blaOXA-15	1
bed14	bed14_45127	arg	blaOXA-161	2
bed14	bed14_45127	arg	blaOXA-2	58
bed14	bed14_45127	arg	blaOXA-210	2
bed14	bed14_45127	arg	blaOXA-226	1
bed14	bed14_45127	arg	blaOXA-392	5
bed14	bed14_45127	arg	blaOXA-4	3
bed14	bed14_45127	arg	blaOXA-539	2
bed14	bed14_45127	arg	blaVIM-10	2
bed14	bed14_45127	arg	blaVIM-2	6
bed14	bed14_45127	arg	blaVIM-23	1
bed14	bed14_45127	arg	dfrA5	1
bed14	bed14_45127	arg	ere(A)	24
bed14	bed14_45127	arg	qnrB4	4
bed14	bed14_45127	arg	sul1	2
bed14	bed14_45138	plasmid	IncP1_2 U67194	1
bed14	bed14_45138	arg	aac(3)-IIa	1
bed14	bed14_45138	arg	aac(6')-Il	1
bed14	bed14_45138	arg	blaOXA-2	2
bed14	bed14_45138	arg	blaOXA-210	1
bed14	bed14_45138	arg	blaOXA-392	1
bed14	bed14_45138	arg	blaOXA-4	1
bed14	bed14_45138	arg	floR	1
bed14	bed14_45138	arg	mcr-5.1	1
bed14	bed14_45138	arg	sul1	7
bed14	bed14_45138	arg	sul2	4
bed14	bed14_45141	plasmid	IncA/C2_1 JN157804	1
bed14	bed14_45141	plasmid	IncP1_2 U67194	2
bed14	bed14_45141	arg	aac(6')-IIa	6
bed14	bed14_45141	arg	aac(6')-Ib	1
bed14	bed14_45141	arg	aac(6')-Ib-Hangzhou	2
bed14	bed14_45141	arg	aac(6')-Il	6
bed14	bed14_45141	arg	aadA4	8
bed14	bed14_45141	arg	aadA5	2
bed14	bed14_45141	arg	aph(3'')-Ib	6
bed14	bed14_45141	arg	aph(6)-Id	6
bed14	bed14_45141	arg	blaOCH-6	1
bed14	bed14_45141	arg	blaOXA-141	3
bed14	bed14_45141	arg	blaOXA-2	9
bed14	bed14_45141	arg	blaOXA-226	1
bed14	bed14_45141	arg	blaOXA-392	2
bed14	bed14_45141	arg	ere(A)	3
bed14	bed14_45141	arg	sul1	9
bed14	bed14_45141	arg	sul2	8
bed14	bed14_45148	arg	qnrB4	1
bed14	bed14_45152	plasmid	Col440I_1 CP023920.1	2
bed14	bed14_45152	plasmid	IncA/C2_1 JN157804	44
bed14	bed14_45152	plasmid	IncFIB(pB171)_1 pB171 AB024946	4
bed14	bed14_45152	plasmid	IncFIB(pECLA)_1 pECLA CP001919	6
bed14	bed14_45152	plasmid	IncFII(Yp)_1 Yersenia CP000670	17
bed14	bed14_45152	plasmid	IncL/M(pOXA-48)_1 pOXA-48 JN626286	19
bed14	bed14_45152	plasmid	IncR_1 DQ449578	6
bed14	bed14_45152	plasmid	RepA_1 pKPC-CAV1321 CP011611	13
bed14	bed14_45152	arg	aac(6')-Ib	1
bed14	bed14_45152	arg	aac(6')-Ib-cr	18
bed14	bed14_45152	arg	aac(6')-Ib3	1
bed14	bed14_45152	arg	aadA2	8
bed14	bed14_45152	arg	ant(2'')-Ia	1
bed14	bed14_45152	arg	blaDHA-1	21
bed14	bed14_45152	arg	blaDHA-27	2
bed14	bed14_45152	arg	blaOXA-1	17
bed14	bed14_45152	arg	blaOXA-162	2
bed14	bed14_45152	arg	blaOXA-199	1
bed14	bed14_45152	arg	blaOXA-244	5
bed14	bed14_45152	arg	blaOXA-370	1
bed14	bed14_45152	arg	blaOXA-405	1
bed14	bed14_45152	arg	blaOXA-48	68
bed14	bed14_45152	arg	blaOXA-519	1
bed14	bed14_45152	arg	blaTEM-104	3
bed14	bed14_45152	arg	blaTEM-105	1
bed14	bed14_45152	arg	blaTEM-141	1
bed14	bed14_45152	arg	blaTEM-143	1
bed14	bed14_45152	arg	blaTEM-15	2
bed14	bed14_45152	arg	blaTEM-166	1
bed14	bed14_45152	arg	blaTEM-176	2
bed14	bed14_45152	arg	blaTEM-186	1
bed14	bed14_45152	arg	blaTEM-196	1
bed14	bed14_45152	arg	blaTEM-1B	14
bed14	bed14_45152	arg	blaTEM-206	2
bed14	bed14_45152	arg	blaTEM-214	1
bed14	bed14_45152	arg	blaTEM-70	2
bed14	bed14_45152	arg	blaTEM-76	1
bed14	bed14_45152	arg	blaVIM-2	1
bed14	bed14_45152	arg	dfrA1	2
bed14	bed14_45152	arg	dfrA12	10
bed14	bed14_45152	arg	dfrA5	9
bed14	bed14_45152	arg	ere(A)	13
bed14	bed14_45152	arg	qnrB25	24
bed14	bed14_45152	arg	qnrB38	6
bed14	bed14_45152	arg	qnrB4	95
bed14	bed14_45152	arg	qnrB60	1
bed14	bed14_45152	arg	sul1	3
bed14	bed14_45152	arg	tet(C)	2
bed14	bed14_45152	arg	tet(K)	1
bed14	bed14_45155	plasmid	IncA/C2_1 JN157804	13
bed14	bed14_45155	plasmid	IncFIB(pB171)_1 pB171 AB024946	1
bed14	bed14_45155	plasmid	IncFII(Yp)_1 Yersenia CP000670	2
bed14	bed14_45155	plasmid	IncL/M(pOXA-48)_1 pOXA-48 JN626286	4
bed14	bed14_45155	plasmid	RepA_1 pKPC-CAV1321 CP011611	2
bed14	bed14_45155	arg	aac(3)-IIa	1
bed14	bed14_45155	arg	aac(6')-Ib-cr	2
bed14	bed14_45155	arg	blaCMY-150	1
bed14	bed14_45155	arg	blaDHA-1	6
bed14	bed14_45155	arg	blaOXA-1	1
bed14	bed14_45155	arg	blaOXA-162	1
bed14	bed14_45155	arg	blaOXA-245	1
bed14	bed14_45155	arg	blaOXA-48	10
bed14	bed14_45155	arg	blaTEM-104	1
bed14	bed14_45155	arg	blaTEM-105	1
bed14	bed14_45155	arg	blaTEM-148	1
bed14	bed14_45155	arg	blaTEM-176	1
bed14	bed14_45155	arg	blaTEM-186	1
bed14	bed14_45155	arg	blaTEM-198	1
bed14	bed14_45155	arg	blaTEM-1B	4
bed14	bed14_45155	arg	blaTEM-70	1
bed14	bed14_45155	arg	blaTEM-76	2
bed14	bed14_45155	arg	dfrA5	3
bed14	bed14_45155	arg	qnrB25	9
bed14	bed14_45155	arg	qnrB38	3
bed14	bed14_45155	arg	qnrB4	24
bed14	bed14_45159	arg	aac(3)-IIa	7
bed14	bed14_45159	arg	aac(3)-IId	9
bed14	bed14_45159	arg	aac(6')-IIc	1
bed14	bed14_45159	arg	aac(6')-Ib-cr	2
bed14	bed14_45159	arg	aac(6')-Ib3	1
bed14	bed14_45159	arg	aadA1	3
bed14	bed14_45159	arg	aadA2	11
bed14	bed14_45159	arg	blaCMY-150	1
bed14	bed14_45159	arg	blaDHA-1	4
bed14	bed14_45159	arg	blaDHA-27	1
bed14	bed14_45159	arg	blaOXA-1	2
bed14	bed14_45159	arg	blaOXA-395	4
bed14	bed14_45159	arg	blaOXA-4	4
bed14	bed14_45159	arg	blaOXA-48	7
bed14	bed14_45159	arg	blaSHV-12	1
bed14	bed14_45159	arg	blaTEM-104	2
bed14	bed14_45159	arg	blaTEM-105	1
bed14	bed14_45159	arg	blaTEM-122	1
bed14	bed14_45159	arg	blaTEM-127	4
bed14	bed14_45159	arg	blaTEM-128	1
bed14	bed14_45159	arg	blaTEM-141	1
bed14	bed14_45159	arg	blaTEM-148	2
bed14	bed14_45159	arg	blaTEM-15	1
bed14	bed14_45159	arg	blaTEM-166	6
bed14	bed14_45159	arg	blaTEM-176	1
bed14	bed14_45159	arg	blaTEM-186	1
bed14	bed14_45159	arg	blaTEM-196	1
bed14	bed14_45159	arg	blaTEM-198	1
bed14	bed14_45159	arg	blaTEM-1B	14
bed14	bed14_45159	arg	blaTEM-207	1
bed14	bed14_45159	arg	blaTEM-208	2
bed14	bed14_45159	arg	blaTEM-213	1
bed14	bed14_45159	arg	blaTEM-215	1
bed14	bed14_45159	arg	blaTEM-55	1
bed14	bed14_45159	arg	blaTEM-70	1
bed14	bed14_45159	arg	blaVIM-23	1
bed14	bed14_45159	arg	crpP	4
bed14	bed14_45159	arg	dfrA1	4
bed14	bed14_45159	arg	dfrA12	11
bed14	bed14_45159	arg	dfrA5	5
bed14	bed14_45159	arg	ere(A)	2
bed14	bed14_45159	arg	fosA	2
bed14	bed14_45159	arg	mph(A)	8
bed14	bed14_45159	arg	qnrB25	3
bed14	bed14_45159	arg	qnrB38	9
bed14	bed14_45159	arg	qnrB4	17
bed14	bed14_45159	arg	sul1	37
bed14	bed14_45159	arg	tet(C)	5
bed14	bed14_45162	plasmid	Col440I_1 CP023920.1	1
bed14	bed14_45162	plasmid	IncA/C2_1 JN157804	8
bed14	bed14_45162	plasmid	IncFIB(pECLA)_1 pECLA CP001919	1
bed14	bed14_45162	plasmid	IncFII(Yp)_1 Yersenia CP000670	3
bed14	bed14_45162	arg	aac(3)-IIa	2
bed14	bed14_45162	arg	aac(3)-IId	1
bed14	bed14_45162	arg	aac(6')-29a	1
bed14	bed14_45162	arg	aac(6')-29b	1
bed14	bed14_45162	arg	aac(6')-Ib	1
bed14	bed14_45162	arg	aac(6')-Ib-cr	1
bed14	bed14_45162	arg	aadA2	1
bed14	bed14_45162	arg	ant(2'')-Ia	7
bed14	bed14_45162	arg	aph(3'')-Ib	3
bed14	bed14_45162	arg	aph(6)-Id	4
bed14	bed14_45162	arg	blaDHA-1	1
bed14	bed14_45162	arg	blaDHA-25	1
bed14	bed14_45162	arg	blaDHA-7	1
bed14	bed14_45162	arg	blaOXA-1	2
bed14	bed14_45162	arg	blaOXA-395	1
bed14	bed14_45162	arg	blaOXA-48	4
bed14	bed14_45162	arg	blaOXA-519	1
bed14	bed14_45162	arg	blaTEM-105	1
bed14	bed14_45162	arg	blaTEM-1B	7
bed14	bed14_45162	arg	blaTEM-206	1
bed14	bed14_45162	arg	blaVIM-17	2
bed14	bed14_45162	arg	blaVIM-2	6
bed14	bed14_45162	arg	blaVIM-24	1
bed14	bed14_45162	arg	blaVIM-30	1
bed14	bed14_45162	arg	blaVIM-31	1
bed14	bed14_45162	arg	blaVIM-45	1
bed14	bed14_45162	arg	blaVIM-51	1
bed14	bed14_45162	arg	catB7	1
bed14	bed14_45162	arg	crpP	2
bed14	bed14_45162	arg	dfrA12	3
bed14	bed14_45162	arg	dfrA5	11
bed14	bed14_45162	arg	ere(A)	7
bed14	bed14_45162	arg	fosA	2
bed14	bed14_45162	arg	mph(A)	3
bed14	bed14_45162	arg	qnrB4	12
bed14	bed14_45162	arg	sul1	9
bed14	bed14_45162	arg	tet(C)	1
bed14	bed14_45167	plasmid	Col440I_1 CP023920.1	1
bed14	bed14_45167	plasmid	IncA/C2_1 JN157804	17
bed14	bed14_45167	plasmid	IncFIB(pB171)_1 pB171 AB024946	1
bed14	bed14_45167	plasmid	IncFIB(pECLA)_1 pECLA CP001919	3
bed14	bed14_45167	plasmid	IncFII(pECLA)_1 pECLA CP001919	4
bed14	bed14_45167	plasmid	IncR_1 DQ449578	11
bed14	bed14_45167	plasmid	RepA_1 pKPC-CAV1321 CP011611	12
bed14	bed14_45167	plasmid	rep7a_7 rep(pKH7) NC002096	1
bed14	bed14_45167	arg	aac(3)-IIa	5
bed14	bed14_45167	arg	aac(3)-IId	5
bed14	bed14_45167	arg	aac(6')-29b	2
bed14	bed14_45167	arg	aadA2	2
bed14	bed14_45167	arg	ant(2'')-Ia	21
bed14	bed14_45167	arg	blaDHA-1	2
bed14	bed14_45167	arg	blaGOB-11	1
bed14	bed14_45167	arg	blaOXA-1	1
bed14	bed14_45167	arg	blaOXA-2	1
bed14	bed14_45167	arg	blaOXA-245	1
bed14	bed14_45167	arg	blaOXA-48	3
bed14	bed14_45167	arg	blaOXA-519	1
bed14	bed14_45167	arg	blaPAO	1
bed14	bed14_45167	arg	blaSHV-12	1
bed14	bed14_45167	arg	blaTEM-104	3
bed14	bed14_45167	arg	blaTEM-105	2
bed14	bed14_45167	arg	blaTEM-122	1
bed14	bed14_45167	arg	blaTEM-126	1
bed14	bed14_45167	arg	blaTEM-132	1
bed14	bed14_45167	arg	blaTEM-141	1
bed14	bed14_45167	arg	blaTEM-143	2
bed14	bed14_45167	arg	blaTEM-15	1
bed14	bed14_45167	arg	blaTEM-164	1
bed14	bed14_45167	arg	blaTEM-166	6
bed14	bed14_45167	arg	blaTEM-176	1
bed14	bed14_45167	arg	blaTEM-186	1
bed14	bed14_45167	arg	blaTEM-196	1
bed14	bed14_45167	arg	blaTEM-198	4
bed14	bed14_45167	arg	blaTEM-1B	21
bed14	bed14_45167	arg	blaTEM-207	1
bed14	bed14_45167	arg	blaTEM-208	1
bed14	bed14_45167	arg	blaTEM-217	1
bed14	bed14_45167	arg	blaTEM-220	1
bed14	bed14_45167	arg	blaTEM-34	2
bed14	bed14_45167	arg	blaVIM-10	1
bed14	bed14_45167	arg	blaVIM-15	1
bed14	bed14_45167	arg	blaVIM-16	2
bed14	bed14_45167	arg	blaVIM-17	2
bed14	bed14_45167	arg	blaVIM-2	18
bed14	bed14_45167	arg	blaVIM-24	1
bed14	bed14_45167	arg	blaVIM-3	1
bed14	bed14_45167	arg	blaVIM-51	1
bed14	bed14_45167	arg	catB7	1
bed14	bed14_45167	arg	crpP	5
bed14	bed14_45167	arg	dfrA1	4
bed14	bed14_45167	arg	dfrA12	3
bed14	bed14_45167	arg	dfrA5	7
bed14	bed14_45167	arg	ere(A)	8
bed14	bed14_45167	arg	mph(A)	2
bed14	bed14_45167	arg	qnrB38	7
bed14	bed14_45167	arg	qnrB4	78
bed14	bed14_45167	arg	sul1	26
bed14	bed14_45167	arg	tet(C)	3
bed14	bed14_45169	plasmid	Col440I_1 CP023920.1	3
bed14	bed14_45169	plasmid	IncFIB(pECLA)_1 pECLA CP001919	2
bed14	bed14_45169	plasmid	IncL/M(pOXA-48)_1 pOXA-48 JN626286	1
bed14	bed14_45169	arg	aac(3)-IIa	1
bed14	bed14_45169	arg	aac(3)-IId	10
bed14	bed14_45169	arg	aac(3)-Ia	3
bed14	bed14_45169	arg	aac(6')-29a	8
bed14	bed14_45169	arg	aac(6')-29b	6
bed14	bed14_45169	arg	aac(6')-IIa	1
bed14	bed14_45169	arg	aac(6')-IIc	1
bed14	bed14_45169	arg	aac(6')-Ib	2
bed14	bed14_45169	arg	aac(6')-Ib-Hangzhou	1
bed14	bed14_45169	arg	aadA1	2
bed14	bed14_45169	arg	aadA2	6
bed14	bed14_45169	arg	aadA4	1
bed14	bed14_45169	arg	ant(2'')-Ia	34
bed14	bed14_45169	arg	aph(3'')-Ib	11
bed14	bed14_45169	arg	aph(3')-IIb	16
bed14	bed14_45169	arg	aph(6)-Id	11
bed14	bed14_45169	arg	blaCMY-150	1
bed14	bed14_45169	arg	blaDHA-27	1
bed14	bed14_45169	arg	blaOXA-141	4
bed14	bed14_45169	arg	blaOXA-2	12
bed14	bed14_45169	arg	blaOXA-395	33
bed14	bed14_45169	arg	blaOXA-4	2
bed14	bed14_45169	arg	blaPAO	13
bed14	bed14_45169	arg	blaSHV-12	1
bed14	bed14_45169	arg	blaTEM-148	1
bed14	bed14_45169	arg	blaTEM-1B	4
bed14	bed14_45169	arg	blaVIM-10	8
bed14	bed14_45169	arg	blaVIM-11	4
bed14	bed14_45169	arg	blaVIM-15	3
bed14	bed14_45169	arg	blaVIM-16	2
bed14	bed14_45169	arg	blaVIM-17	3
bed14	bed14_45169	arg	blaVIM-2	50
bed14	bed14_45169	arg	blaVIM-20	5
bed14	bed14_45169	arg	blaVIM-23	3
bed14	bed14_45169	arg	blaVIM-24	1
bed14	bed14_45169	arg	blaVIM-30	1
bed14	bed14_45169	arg	blaVIM-36	2
bed14	bed14_45169	arg	blaVIM-44	2
bed14	bed14_45169	arg	blaVIM-45	1
bed14	bed14_45169	arg	blaVIM-51	2
bed14	bed14_45169	arg	blaVIM-9	4
bed14	bed14_45169	arg	catB7	31
bed14	bed14_45169	arg	crpP	37
bed14	bed14_45169	arg	dfrA1	1
bed14	bed14_45169	arg	dfrA12	7
bed14	bed14_45169	arg	dfrA5	3
bed14	bed14_45169	arg	ere(A)	6
bed14	bed14_45169	arg	fosA	17
bed14	bed14_45169	arg	mph(A)	3
bed14	bed14_45169	arg	qnrB38	2
bed14	bed14_45169	arg	qnrB4	3
bed14	bed14_45169	arg	sul1	27
bed14	bed14_45169	arg	sul2	1
bed14	bed14_45169	arg	tet(C)	1
bed14	bed14_45173	arg	blaDHA-1	1
bed14	bed14_45173	arg	blaOXA-395	4
bed14	bed14_45173	arg	blaVIM-2	1
bed14	bed14_45173	arg	catB7	1
bed14	bed14_45173	arg	dfrA1	1
bed14	bed14_45173	arg	qnrB4	191
bed14	bed14_45173	arg	qnrB55	1
bed14	bed14_45173	arg	sul1	1
bed14	bed14_45180	arg	aac(6')-Ib	1
bed14	bed14_45180	arg	blaOXA-395	1
bed14	bed14_45180	arg	qnrB4	8
bed14	bed14_45183	plasmid	Col440I_1 CP023920.1	6
bed14	bed14_45183	plasmid	IncA/C2_1 JN157804	14
bed14	bed14_45183	plasmid	IncFIB(pECLA)_1 pECLA CP001919	1
bed14	bed14_45183	plasmid	IncFII(pECLA)_1 pECLA CP001919	3
bed14	bed14_45183	plasmid	IncQ2_1 FJ696404	34
bed14	bed14_45183	plasmid	IncR_1 DQ449578	5
bed14	bed14_45183	plasmid	RepA_1 pKPC-CAV1321 CP011611	8
bed14	bed14_45183	arg	aac(3)-IIa	3
bed14	bed14_45183	arg	aac(3)-IId	12
bed14	bed14_45183	arg	aac(6')-29a	2
bed14	bed14_45183	arg	aac(6')-29b	1
bed14	bed14_45183	arg	aac(6')-Ib	15
bed14	bed14_45183	arg	aadA2	3
bed14	bed14_45183	arg	ant(2'')-Ia	3
bed14	bed14_45183	arg	aph(3')-IIb	2
bed14	bed14_45183	arg	blaCMY-150	3
bed14	bed14_45183	arg	blaDHA-1	5
bed14	bed14_45183	arg	blaOXA-141	7
bed14	bed14_45183	arg	blaOXA-15	3
bed14	bed14_45183	arg	blaOXA-161	1
bed14	bed14_45183	arg	blaOXA-2	59
bed14	bed14_45183	arg	blaOXA-226	4
bed14	bed14_45183	arg	blaOXA-31	1
bed14	bed14_45183	arg	blaOXA-395	22
bed14	bed14_45183	arg	blaOXA-4	8
bed14	bed14_45183	arg	blaOXA-415	3
bed14	bed14_45183	arg	blaOXA-541	1
bed14	bed14_45183	arg	blaPAO	5
bed14	bed14_45183	arg	blaTEM-104	1
bed14	bed14_45183	arg	blaTEM-127	1
bed14	bed14_45183	arg	blaTEM-128	1
bed14	bed14_45183	arg	blaTEM-15	1
bed14	bed14_45183	arg	blaTEM-164	1
bed14	bed14_45183	arg	blaTEM-166	2
bed14	bed14_45183	arg	blaTEM-186	1
bed14	bed14_45183	arg	blaTEM-1B	7
bed14	bed14_45183	arg	blaTEM-208	1
bed14	bed14_45183	arg	blaTEM-214	1
bed14	bed14_45183	arg	blaTEM-215	2
bed14	bed14_45183	arg	blaTEM-70	1
bed14	bed14_45183	arg	blaVIM-2	1
bed14	bed14_45183	arg	blaVIM-20	1
bed14	bed14_45183	arg	dfrA1	6
bed14	bed14_45183	arg	dfrA12	4
bed14	bed14_45183	arg	mph(A)	4
bed14	bed14_45183	arg	qnrB38	4
bed14	bed14_45183	arg	qnrB4	10
bed14	bed14_45183	arg	sul1	29
bed14	bed14_45187	plasmid	IncA/C2_1 JN157804	29
bed14	bed14_45187	plasmid	IncFIB(pECLA)_1 pECLA CP001919	41
bed14	bed14_45187	plasmid	IncFII(K)_1 CP000648	3
bed14	bed14_45187	plasmid	IncFII(pECLA)_1 pECLA CP001919	24
bed14	bed14_45187	plasmid	IncL/M(pOXA-48)_1 pOXA-48 JN626286	1
bed14	bed14_45187	plasmid	IncP6_1 JF785550	1
bed14	bed14_45187	plasmid	IncR_1 DQ449578	56
bed14	bed14_45187	plasmid	RepA_1 pKPC-CAV1321 CP011611	18
bed14	bed14_45187	arg	aac(3)-IId	2
bed14	bed14_45187	arg	aac(6')-29a	6
bed14	bed14_45187	arg	aac(6')-29b	4
bed14	bed14_45187	arg	aac(6')-IIc	16
bed14	bed14_45187	arg	aac(6')-Ib	1
bed14	bed14_45187	arg	aac(6')-Ib-cr	1
bed14	bed14_45187	arg	aac(6')-Ib3	1
bed14	bed14_45187	arg	aadA2	1
bed14	bed14_45187	arg	ant(2'')-Ia	5
bed14	bed14_45187	arg	blaDHA-1	21
bed14	bed14_45187	arg	blaDHA-15	1
bed14	bed14_45187	arg	blaDHA-24	1
bed14	bed14_45187	arg	blaDHA-27	1
bed14	bed14_45187	arg	blaDHA-7	1
bed14	bed14_45187	arg	blaOXA-10	1
bed14	bed14_45187	arg	blaOXA-141	2
bed14	bed14_45187	arg	blaOXA-161	1
bed14	bed14_45187	arg	blaOXA-2	2
bed14	bed14_45187	arg	blaOXA-395	3
bed14	bed14_45187	arg	blaOXA-4	1
bed14	bed14_45187	arg	blaOXA-48	1
bed14	bed14_45187	arg	blaTEM-104	1
bed14	bed14_45187	arg	blaTEM-1B	1
bed14	bed14_45187	arg	blaVIM-10	2
bed14	bed14_45187	arg	blaVIM-2	8
bed14	bed14_45187	arg	blaVIM-24	1
bed14	bed14_45187	arg	blaVIM-36	1
bed14	bed14_45187	arg	catB7	2
bed14	bed14_45187	arg	crpP	10
bed14	bed14_45187	arg	dfrA12	2
bed14	bed14_45187	arg	dfrA5	31
bed14	bed14_45187	arg	ere(A)	27
bed14	bed14_45187	arg	fosA	3
bed14	bed14_45187	arg	mph(A)	1
bed14	bed14_45187	arg	qnrB4	34
bed14	bed14_45187	arg	sul1	83
bed14	bed14_45187	arg	tet(C)	19
bed14	bed14_45197	plasmid	Col440I_1 CP023920.1	1
bed14	bed14_45197	plasmid	IncA/C2_1 JN157804	15
bed14	bed14_45197	plasmid	IncFIB(K)_1 Kpn3 JN233704	1
bed14	bed14_45197	plasmid	IncFIB(pECLA)_1 pECLA CP001919	7
bed14	bed14_45197	plasmid	IncFII(pECLA)_1 pECLA CP001919	13
bed14	bed14_45197	plasmid	IncR_1 DQ449578	11
bed14	bed14_45197	plasmid	RepA_1 pKPC-CAV1321 CP011611	6
bed14	bed14_45197	arg	aac(3)-IId	3
bed14	bed14_45197	arg	aac(6')-IIc	2
bed14	bed14_45197	arg	aac(6')-Ib	1
bed14	bed14_45197	arg	aadA2	3
bed14	bed14_45197	arg	aph(3')-IIb	1
bed14	bed14_45197	arg	blaDHA-1	3
bed14	bed14_45197	arg	blaOXA-392	1
bed14	bed14_45197	arg	blaTEM-122	1
bed14	bed14_45197	arg	blaTEM-1B	2
bed14	bed14_45197	arg	blaVIM-2	4
bed14	bed14_45197	arg	catB7	1
bed14	bed14_45197	arg	crpP	1
bed14	bed14_45197	arg	dfrA1	1
bed14	bed14_45197	arg	dfrA12	2
bed14	bed14_45197	arg	dfrA5	7
bed14	bed14_45197	arg	ere(A)	5
bed14	bed14_45197	arg	fosA	1
bed14	bed14_45197	arg	mph(A)	1
bed14	bed14_45197	arg	qnrB4	25
bed14	bed14_45197	arg	sul1	10
bed14	bed14_45197	arg	tet(C)	4
Sample	Sample	arg	Gene	Presence
bed5	bed5_45117	plasmid	Col(Ye4449)_1 FJ696405	25
bed5	bed5_45117	plasmid	Col440I_1 CP023920.1	5
bed5	bed5_45117	plasmid	IncFII(Yp)_1 Yersenia CP000670	1
bed5	bed5_45117	plasmid	IncX5_2 MF062700.1	2
bed5	bed5_45117	plasmid	RepA_1 pKPC-CAV1321 CP011611	2
bed5	bed5_45117	arg	aac(3)-Ia	1
bed5	bed5_45117	arg	aac(6')-Ib-Hangzhou	1
bed5	bed5_45117	arg	aadA7	1
bed5	bed5_45117	arg	ant(2'')-Ia	1
bed5	bed5_45117	arg	aph(3'')-Ib	1
bed5	bed5_45117	arg	aph(3')-IIb	1
bed5	bed5_45117	arg	aph(6)-Id	3
bed5	bed5_45117	arg	blaCMY-152	1
bed5	bed5_45117	arg	blaNPS	2
bed5	bed5_45117	arg	blaOXA-488	2
bed5	bed5_45117	arg	blaPAO	2
bed5	bed5_45117	arg	blaTEM-1B	1
bed5	bed5_45117	arg	blaTEM-216	1
bed5	bed5_45117	arg	catB7	1
bed5	bed5_45117	arg	crpP	6
bed5	bed5_45117	arg	fosA	3
bed5	bed5_45117	arg	qnrA1	7
bed5	bed5_45117	arg	sul1	8
bed5	bed5_45117	arg	tet(C)	4
bed5	bed5_45120	plasmid	Col(Ye4449)_1 FJ696405	8
bed5	bed5_45120	plasmid	Col440I_1 CP023920.1	1
bed5	bed5_45120	plasmid	IncX5_2 MF062700.1	2
bed5	bed5_45120	arg	ant(2'')-Ia	1
bed5	bed5_45120	arg	aph(3'')-Ib	3
bed5	bed5_45120	arg	aph(3')-Ib	1
bed5	bed5_45120	arg	aph(6)-Id	3
bed5	bed5_45120	arg	blaNDM-1	1
bed5	bed5_45120	arg	blaOXA-10	6
bed5	bed5_45120	arg	blaOXA-164	1
bed5	bed5_45120	arg	blaOXA-4	1
bed5	bed5_45120	arg	blaOXA-488	3
bed5	bed5_45120	arg	catB7	1
bed5	bed5_45120	arg	crpP	7
bed5	bed5_45120	arg	ere(A)	1
bed5	bed5_45120	arg	fosA	1
bed5	bed5_45120	arg	mph(E)	1
bed5	bed5_45120	arg	msr(E)	2
bed5	bed5_45120	arg	sul1	3
bed5	bed5_45120	arg	tet(C)	1
bed5	bed5_45124	plasmid	Col(Ye4449)_1 FJ696405	13
bed5	bed5_45124	plasmid	Col440I_1 CP023920.1	2
bed5	bed5_45124	plasmid	IncFIB(K)_1 Kpn3 JN233704	7
bed5	bed5_45124	plasmid	IncFIB(pECLA)_1 pECLA CP001919	4
bed5	bed5_45124	plasmid	IncFII(pECLA)_1 pECLA CP001919	2
bed5	bed5_45124	plasmid	IncR_1 DQ449578	5
bed5	bed5_45124	plasmid	IncX5_2 MF062700.1	22
bed5	bed5_45124	plasmid	RepA_1 pKPC-CAV1321 CP011611	6
bed5	bed5_45124	arg	aadA11	1
bed5	bed5_45124	arg	ant(2'')-Ia	4
bed5	bed5_45124	arg	aph(3'')-Ib	1
bed5	bed5_45124	arg	aph(3')-VI	24
bed5	bed5_45124	arg	aph(3')-VIa	1
bed5	bed5_45124	arg	aph(6)-Id	1
bed5	bed5_45124	arg	blaB-2	15
bed5	bed5_45124	arg	blaCME-1	3
bed5	bed5_45124	arg	blaCMY-152	12
bed5	bed5_45124	arg	blaGOB-10	13
bed5	bed5_45124	arg	blaGOB-11	3
bed5	bed5_45124	arg	blaIMP-8	1
bed5	bed5_45124	arg	blaOXA-164	3
bed5	bed5_45124	arg	blaOXA-2	1
bed5	bed5_45124	arg	blaOXA-226	1
bed5	bed5_45124	arg	blaOXA-373	55
bed5	bed5_45124	arg	blaOXA-4	2
bed5	bed5_45124	arg	blaOXA-58	3
bed5	bed5_45124	arg	blaTEM-105	2
bed5	bed5_45124	arg	blaTEM-15	1
bed5	bed5_45124	arg	blaTEM-1B	1
bed5	bed5_45124	arg	blaTEM-207	1
bed5	bed5_45124	arg	blaTEM-76	1
bed5	bed5_45124	arg	cfxA5	2
bed5	bed5_45124	arg	crpP	1
bed5	bed5_45124	arg	ere(A)	2
bed5	bed5_45124	arg	ere(D)	4
bed5	bed5_45124	arg	mph(E)	64
bed5	bed5_45124	arg	msr(E)	56
bed5	bed5_45124	arg	qnrB4	2
bed5	bed5_45124	arg	tet(C)	1
bed5	bed5_45127	plasmid	Col(Ye4449)_1 FJ696405	1
bed5	bed5_45127	plasmid	IncFIB(K)_1 Kpn3 JN233704	5
bed5	bed5_45127	plasmid	IncFII(K)_1 CP000648	1
bed5	bed5_45127	plasmid	IncX5_2 MF062700.1	1
bed5	bed5_45127	plasmid	RepA_1 pKPC-CAV1321 CP011611	1
bed5	bed5_45127	arg	blaOXA-10	1
bed5	bed5_45127	arg	blaOXA-415	1
bed5	bed5_45127	arg	qnrA1	2
bed5	bed5_45131	plasmid	Col(Ye4449)_1 FJ696405	4058
bed5	bed5_45131	plasmid	Col440I_1 CP023920.1	175
bed5	bed5_45131	plasmid	IncA/C2_1 JN157804	2
bed5	bed5_45131	plasmid	IncFIB(K)_1 Kpn3 JN233704	13
bed5	bed5_45131	plasmid	IncFIB(pECLA)_1 pECLA CP001919	2
bed5	bed5_45131	plasmid	IncFII(Yp)_1 Yersenia CP000670	2
bed5	bed5_45131	plasmid	IncFII(pECLA)_1 pECLA CP001919	1
bed5	bed5_45131	plasmid	IncQ1_1 M28829.1	1
bed5	bed5_45131	plasmid	IncR_1 DQ449578	5
bed5	bed5_45131	plasmid	IncX5_2 MF062700.1	65
bed5	bed5_45131	plasmid	RepA_1 pKPC-CAV1321 CP011611	2
bed5	bed5_45131	arg	aac(3)-Ia	6
bed5	bed5_45131	arg	aac(6')-IIa	1
bed5	bed5_45131	arg	aac(6')-IIc	2
bed5	bed5_45131	arg	aac(6')-Ib	2
bed5	bed5_45131	arg	aac(6')-Ic	3
bed5	bed5_45131	arg	aadA1	1
bed5	bed5_45131	arg	aadA6	7
bed5	bed5_45131	arg	aadA7	1
bed5	bed5_45131	arg	ampH	2
bed5	bed5_45131	arg	ant(2'')-Ia	5
bed5	bed5_45131	arg	aph(3'')-Ib	3
bed5	bed5_45131	arg	aph(3')-Ib	2
bed5	bed5_45131	arg	aph(3')-VI	1
bed5	bed5_45131	arg	aph(6)-Id	4
bed5	bed5_45131	arg	blaCMY-65	1
bed5	bed5_45131	arg	blaDHA-1	1
bed5	bed5_45131	arg	blaNDM-1	4
bed5	bed5_45131	arg	blaOXA-10	1
bed5	bed5_45131	arg	blaOXA-373	3
bed5	bed5_45131	arg	blaOXA-488	1
bed5	bed5_45131	arg	blaPAO	1
bed5	bed5_45131	arg	blaTEM-176	1
bed5	bed5_45131	arg	blaTEM-1B	2
bed5	bed5_45131	arg	blaTEM-76	1
bed5	bed5_45131	arg	catB7	3
bed5	bed5_45131	arg	crpP	7
bed5	bed5_45131	arg	dfrA5	2
bed5	bed5_45131	arg	ere(A)	1
bed5	bed5_45131	arg	fosA	2
bed5	bed5_45131	arg	mcr-5.1	1
bed5	bed5_45131	arg	mph(E)	12
bed5	bed5_45131	arg	msr(E)	11
bed5	bed5_45131	arg	qnrA1	1
bed5	bed5_45131	arg	qnrB38	1
bed5	bed5_45131	arg	qnrB4	2
bed5	bed5_45131	arg	sul1	16
bed5	bed5_45131	arg	tet(41)	2
bed5	bed5_45131	arg	tet(C)	48
bed5	bed5_45134	plasmid	Col(Ye4449)_1 FJ696405	290
bed5	bed5_45134	plasmid	Col440I_1 CP023920.1	21
bed5	bed5_45134	plasmid	IncA/C2_1 JN157804	3
bed5	bed5_45134	plasmid	IncFIB(K)_1 Kpn3 JN233704	9
bed5	bed5_45134	plasmid	IncFIB(pECLA)_1 pECLA CP001919	1
bed5	bed5_45134	plasmid	IncFII(Yp)_1 Yersenia CP000670	1
bed5	bed5_45134	plasmid	IncFII_1 AY458016	1
bed5	bed5_45134	plasmid	IncR_1 DQ449578	4
bed5	bed5_45134	plasmid	IncX5_2 MF062700.1	11
bed5	bed5_45134	plasmid	RepA_1 pKPC-CAV1321 CP011611	4
bed5	bed5_45134	arg	aac(6')-Ic	1
bed5	bed5_45134	arg	aadA11	8
bed5	bed5_45134	arg	aadA7	3
bed5	bed5_45134	arg	aph(3'')-Ib	13
bed5	bed5_45134	arg	aph(3')-IIb	3
bed5	bed5_45134	arg	aph(3')-Ia	2
bed5	bed5_45134	arg	aph(6)-Id	14
bed5	bed5_45134	arg	blaOXA-10	8
bed5	bed5_45134	arg	blaOXA-14	1
bed5	bed5_45134	arg	blaOXA-15	1
bed5	bed5_45134	arg	blaOXA-2	1
bed5	bed5_45134	arg	blaOXA-4	1
bed5	bed5_45134	arg	blaOXA-488	7
bed5	bed5_45134	arg	blaPAO	6
bed5	bed5_45134	arg	blaSRT-2	1
bed5	bed5_45134	arg	catB7	8
bed5	bed5_45134	arg	crpP	19
bed5	bed5_45134	arg	dfrA5	1
bed5	bed5_45134	arg	ere(A)	1
bed5	bed5_45134	arg	fosA	3
bed5	bed5_45134	arg	qnrA1	2
bed5	bed5_45134	arg	qnrB4	7
bed5	bed5_45134	arg	sul1	22
bed5	bed5_45134	arg	tet(C)	6
bed5	bed5_45138	plasmid	Col(Ye4449)_1 FJ696405	3246
bed5	bed5_45138	plasmid	Col440I_1 CP023920.1	221
bed5	bed5_45138	plasmid	IncFIB(K)_1 Kpn3 JN233704	30
bed5	bed5_45138	plasmid	IncQ1_1 M28829.1	75
bed5	bed5_45138	plasmid	IncR_1 DQ449578	2
bed5	bed5_45138	plasmid	IncX5_2 MF062700.1	38
bed5	bed5_45138	arg	aac(3)-Ia	9
bed5	bed5_45138	arg	aac(6')-IIa	1
bed5	bed5_45138	arg	aac(6')-Ib	2
bed5	bed5_45138	arg	aac(6')-Ic	20
bed5	bed5_45138	arg	aadA11	2
bed5	bed5_45138	arg	aadA4	1
bed5	bed5_45138	arg	aadA6	7
bed5	bed5_45138	arg	ampH	3
bed5	bed5_45138	arg	aph(3'')-Ib	1
bed5	bed5_45138	arg	aph(3')-Ia	15
bed5	bed5_45138	arg	aph(6)-Id	2
bed5	bed5_45138	arg	blaSRT-2	3
bed5	bed5_45138	arg	cphA1	1
bed5	bed5_45138	arg	mcr-5.1	1
bed5	bed5_45138	arg	mcr-5.2	1
bed5	bed5_45138	arg	sul1	15
bed5	bed5_45138	arg	tet(41)	3
bed5	bed5_45138	arg	tet(C)	11
bed5	bed5_45138	arg	tet(G)	1
bed5	bed5_45141	plasmid	Col(Ye4449)_1 FJ696405	602
bed5	bed5_45141	plasmid	Col440I_1 CP023920.1	89
bed5	bed5_45141	plasmid	IncFIB(K)_1 Kpn3 JN233704	24
bed5	bed5_45141	plasmid	IncQ1_1 M28829.1	33
bed5	bed5_45141	plasmid	IncX5_2 MF062700.1	40
bed5	bed5_45141	arg	aac(3)-Ia	11
bed5	bed5_45141	arg	aac(6')-Ib	1
bed5	bed5_45141	arg	aac(6')-Ib-Hangzhou	2
bed5	bed5_45141	arg	aac(6')-Ib-cr	1
bed5	bed5_45141	arg	aac(6')-Ib11	1
bed5	bed5_45141	arg	aac(6')-Ic	2
bed5	bed5_45141	arg	aadA6	5
bed5	bed5_45141	arg	ampH	5
bed5	bed5_45141	arg	ant(2'')-Ia	1
bed5	bed5_45141	arg	aph(3'')-Ib	1
bed5	bed5_45141	arg	aph(3')-Ia	6
bed5	bed5_45141	arg	blaGOB-13	1
bed5	bed5_45141	arg	blaNPS	1
bed5	bed5_45141	arg	blaOXA-10	1
bed5	bed5_45141	arg	blaOXA-141	1
bed5	bed5_45141	arg	blaOXA-392	3
bed5	bed5_45141	arg	blaSRT-2	2
bed5	bed5_45141	arg	cphA1	1
bed5	bed5_45141	arg	mcr-5.1	1
bed5	bed5_45141	arg	sul1	7
bed5	bed5_45141	arg	tet(41)	3
bed5	bed5_45141	arg	tet(C)	24
bed5	bed5_45148	plasmid	Col(Ye4449)_1 FJ696405	1
bed5	bed5_45152	plasmid	Col(Ye4449)_1 FJ696405	84
bed5	bed5_45152	plasmid	Col440I_1 CP023920.1	116
bed5	bed5_45152	plasmid	IncA/C2_1 JN157804	2
bed5	bed5_45152	plasmid	IncFIB(K)_1 Kpn3 JN233704	3
bed5	bed5_45152	plasmid	IncFIB(pECLA)_1 pECLA CP001919	1
bed5	bed5_45152	plasmid	IncFII(S)_1 CP000858	4
bed5	bed5_45152	plasmid	IncFII(SARC14)_1 SARC14 JQ418540	8
bed5	bed5_45152	plasmid	IncFII_1 AY458016	2
bed5	bed5_45152	plasmid	IncHI2_1 BX664015	2
bed5	bed5_45152	plasmid	IncR_1 DQ449578	2
bed5	bed5_45152	plasmid	IncX5_2 MF062700.1	11
bed5	bed5_45152	plasmid	RepA_1 pKPC-CAV1321 CP011611	2
bed5	bed5_45152	arg	aadA11	1
bed5	bed5_45152	arg	ant(2'')-Ia	10
bed5	bed5_45152	arg	aph(3')-Ia	3
bed5	bed5_45152	arg	aph(3')-Ib	3
bed5	bed5_45152	arg	aph(3')-VI	4
bed5	bed5_45152	arg	blaB-2	2
bed5	bed5_45152	arg	blaCME-1	2
bed5	bed5_45152	arg	blaCMY-152	1
bed5	bed5_45152	arg	blaDHA-1	1
bed5	bed5_45152	arg	blaGOB-10	3
bed5	bed5_45152	arg	blaGOB-13	1
bed5	bed5_45152	arg	blaNPS	1
bed5	bed5_45152	arg	blaOXA-10	1
bed5	bed5_45152	arg	blaOXA-164	1
bed5	bed5_45152	arg	blaOXA-2	1
bed5	bed5_45152	arg	blaOXA-281	2
bed5	bed5_45152	arg	blaOXA-373	4
bed5	bed5_45152	arg	blaOXA-4	1
bed5	bed5_45152	arg	blaTEM-196	1
bed5	bed5_45152	arg	blaTEM-1B	2
bed5	bed5_45152	arg	mph(E)	10
bed5	bed5_45152	arg	msr(E)	6
bed5	bed5_45152	arg	qnrB4	3
bed5	bed5_45152	arg	sul1	3
bed5	bed5_45155	plasmid	Col(Ye4449)_1 FJ696405	93
bed5	bed5_45155	plasmid	Col440I_1 CP023920.1	1403
bed5	bed5_45155	plasmid	IncA/C2_1 JN157804	1
bed5	bed5_45155	plasmid	IncFIB(K)_1 Kpn3 JN233704	12
bed5	bed5_45155	plasmid	IncFIB(pB171)_1 pB171 AB024946	1
bed5	bed5_45155	plasmid	IncFII(S)_1 CP000858	28
bed5	bed5_45155	plasmid	IncFII(SARC14)_1 SARC14 JQ418540	44
bed5	bed5_45155	plasmid	IncFII(Yp)_1 Yersenia CP000670	6
bed5	bed5_45155	plasmid	IncFII(pECLA)_1 pECLA CP001919	2
bed5	bed5_45155	plasmid	IncFII_1 AY458016	8
bed5	bed5_45155	plasmid	IncHI2_1 BX664015	3
bed5	bed5_45155	plasmid	IncR_1 DQ449578	4
bed5	bed5_45155	plasmid	IncX5_2 MF062700.1	23
bed5	bed5_45155	plasmid	RepA_1 pKPC-CAV1321 CP011611	25
bed5	bed5_45155	arg	aac(3)-Ia	1
bed5	bed5_45155	arg	aac(6')-Ib	1
bed5	bed5_45155	arg	aadA4	1
bed5	bed5_45155	arg	aph(3'')-Ib	4
bed5	bed5_45155	arg	aph(3')-Ia	11
bed5	bed5_45155	arg	aph(3')-VI	1
bed5	bed5_45155	arg	aph(6)-Id	4
bed5	bed5_45155	arg	blaB-11	1
bed5	bed5_45155	arg	blaB-2	5
bed5	bed5_45155	arg	blaCME-1	3
bed5	bed5_45155	arg	blaCMY-104	1
bed5	bed5_45155	arg	blaCMY-65	1
bed5	bed5_45155	arg	blaDHA-1	5
bed5	bed5_45155	arg	blaGOB-10	5
bed5	bed5_45155	arg	blaGOB-13	2
bed5	bed5_45155	arg	blaIND-10	1
bed5	bed5_45155	arg	blaOCH-6	2
bed5	bed5_45155	arg	blaOXA-141	1
bed5	bed5_45155	arg	blaOXA-2	4
bed5	bed5_45155	arg	blaOXA-224	1
bed5	bed5_45155	arg	blaOXA-226	1
bed5	bed5_45155	arg	blaOXA-280	1
bed5	bed5_45155	arg	blaOXA-392	1
bed5	bed5_45155	arg	blaOXA-4	8
bed5	bed5_45155	arg	blaTEM-10	1
bed5	bed5_45155	arg	blaTEM-104	8
bed5	bed5_45155	arg	blaTEM-105	2
bed5	bed5_45155	arg	blaTEM-106	1
bed5	bed5_45155	arg	blaTEM-122	1
bed5	bed5_45155	arg	blaTEM-127	3
bed5	bed5_45155	arg	blaTEM-148	2
bed5	bed5_45155	arg	blaTEM-164	1
bed5	bed5_45155	arg	blaTEM-166	5
bed5	bed5_45155	arg	blaTEM-176	3
bed5	bed5_45155	arg	blaTEM-186	1
bed5	bed5_45155	arg	blaTEM-196	1
bed5	bed5_45155	arg	blaTEM-198	6
bed5	bed5_45155	arg	blaTEM-1B	33
bed5	bed5_45155	arg	blaTEM-1D	1
bed5	bed5_45155	arg	blaTEM-207	2
bed5	bed5_45155	arg	blaTEM-214	1
bed5	bed5_45155	arg	blaTEM-215	2
bed5	bed5_45155	arg	blaTEM-234	2
bed5	bed5_45155	arg	blaTEM-34	1
bed5	bed5_45155	arg	blaTEM-70	3
bed5	bed5_45155	arg	catA2	1
bed5	bed5_45155	arg	dfrA17	1
bed5	bed5_45155	arg	msr(E)	2
bed5	bed5_45155	arg	qnrA1	1
bed5	bed5_45155	arg	qnrB38	9
bed5	bed5_45155	arg	qnrB4	20
bed5	bed5_45155	arg	sul1	4
bed5	bed5_45159	plasmid	Col(Ye4449)_1 FJ696405	5
bed5	bed5_45159	plasmid	IncFII(S)_1 CP000858	1
bed5	bed5_45159	arg	aph(3')-IIb	2
bed5	bed5_45159	arg	aph(3')-Ib	2
bed5	bed5_45159	arg	blaOXA-224	1
bed5	bed5_45159	arg	blaOXA-395	1
bed5	bed5_45159	arg	blaOXA-488	1
bed5	bed5_45159	arg	catB7	1
bed5	bed5_45159	arg	fosA	2
bed5	bed5_45159	arg	qnrA1	1
bed5	bed5_45159	arg	sul1	4
bed5	bed5_45162	plasmid	Col(Ye4449)_1 FJ696405	61
bed5	bed5_45162	plasmid	Col440I_1 CP023920.1	2
bed5	bed5_45162	plasmid	RepA_1 pKPC-CAV1321 CP011611	1
bed5	bed5_45162	arg	aph(3')-IIb	1
bed5	bed5_45162	arg	aph(3')-Ia	1
bed5	bed5_45162	arg	aph(3')-Ib	1
bed5	bed5_45162	arg	aph(6)-Id	1
bed5	bed5_45162	arg	blaDHA-1	1
bed5	bed5_45162	arg	blaOXA-2	1
bed5	bed5_45162	arg	blaOXA-4	1
bed5	bed5_45162	arg	blaOXA-488	2
bed5	bed5_45162	arg	blaPAO	2
bed5	bed5_45162	arg	catB7	6
bed5	bed5_45162	arg	crpP	3
bed5	bed5_45162	arg	fosA	1
bed5	bed5_45162	arg	sul1	7
bed5	bed5_45162	arg	tet(C)	1
bed5	bed5_45167	plasmid	Col(Ye4449)_1 FJ696405	8
bed5	bed5_45167	plasmid	Col440I_1 CP023920.1	5
bed5	bed5_45167	plasmid	IncFIB(K)_1 Kpn3 JN233704	1
bed5	bed5_45167	plasmid	IncFIB(pECLA)_1 pECLA CP001919	1
bed5	bed5_45167	plasmid	IncFII(S)_1 CP000858	2
bed5	bed5_45167	plasmid	IncFII(SARC14)_1 SARC14 JQ418540	1
bed5	bed5_45167	plasmid	IncFII(Yp)_1 Yersenia CP000670	4
bed5	bed5_45167	plasmid	IncFII(pECLA)_1 pECLA CP001919	1
bed5	bed5_45167	plasmid	IncFII_1 AY458016	1
bed5	bed5_45167	plasmid	IncHI1B(CIT)_1 pNDM-CIT JX182975	1
bed5	bed5_45167	plasmid	IncR_1 DQ449578	1
bed5	bed5_45167	plasmid	RepA_1 pKPC-CAV1321 CP011611	2
bed5	bed5_45167	arg	aac(3)-Ia	3
bed5	bed5_45167	arg	aac(6')-IIc	6
bed5	bed5_45167	arg	aac(6')-Ib	1
bed5	bed5_45167	arg	aadA7	1
bed5	bed5_45167	arg	ant(2'')-Ia	1
bed5	bed5_45167	arg	aph(3')-IIb	12
bed5	bed5_45167	arg	aph(3')-Ia	5
bed5	bed5_45167	arg	blaCMY-152	3
bed5	bed5_45167	arg	blaCMY-65	1
bed5	bed5_45167	arg	blaDHA-1	2
bed5	bed5_45167	arg	blaNPS	4
bed5	bed5_45167	arg	blaOXA-119	1
bed5	bed5_45167	arg	blaOXA-2	2
bed5	bed5_45167	arg	blaOXA-395	4
bed5	bed5_45167	arg	blaOXA-488	21
bed5	bed5_45167	arg	blaPAO	12
bed5	bed5_45167	arg	blaTEM-104	2
bed5	bed5_45167	arg	blaTEM-1B	1
bed5	bed5_45167	arg	catB7	33
bed5	bed5_45167	arg	crpP	129
bed5	bed5_45167	arg	dfrA5	2
bed5	bed5_45167	arg	fosA	15
bed5	bed5_45167	arg	mph(A)	1
bed5	bed5_45167	arg	qnrA1	9
bed5	bed5_45167	arg	qnrB4	6
bed5	bed5_45167	arg	sul1	24
bed5	bed5_45167	arg	tet(A)	1
bed5	bed5_45167	arg	tet(C)	5
bed5	bed5_45169	arg	aac(6')-IIc	1
bed5	bed5_45169	arg	aph(3')-IIb	1
bed5	bed5_45169	arg	blaOXA-488	1
bed5	bed5_45169	arg	blaPAO	1
bed5	bed5_45169	arg	crpP	3
bed5	bed5_45169	arg	sul1	1
bed5	bed5_45169	arg	tet(C)	2
bed5	bed5_45173	plasmid	Col(Ye4449)_1 FJ696405	2
bed5	bed5_45173	plasmid	IncP1_2 U67194	1
bed5	bed5_45173	arg	aac(3)-Ia	1
bed5	bed5_45173	arg	aph(3'')-Ib	1
bed5	bed5_45173	arg	blaOXA-141	1
bed5	bed5_45173	arg	catB7	2
bed5	bed5_45173	arg	crpP	1
bed5	bed5_45173	arg	sul1	1
bed5	bed5_45176	plasmid	Col(Ye4449)_1 FJ696405	53
bed5	bed5_45176	plasmid	Col440I_1 CP023920.1	13
bed5	bed5_45176	arg	aac(6')-Ib-cr	1
bed5	bed5_45176	arg	aac(6')-Ic	3
bed5	bed5_45176	arg	blaACT-15	2
bed5	bed5_45176	arg	blaACT-7	10
bed5	bed5_45176	arg	blaOXA-2	1
bed5	bed5_45176	arg	blaOXA-488	6
bed5	bed5_45176	arg	blaTEM-1A	1
bed5	bed5_45176	arg	fosA	1
bed5	bed5_45176	arg	qnrB1	2
bed5	bed5_45176	arg	qnrB4	2
bed5	bed5_45180	plasmid	Col(Ye4449)_1 FJ696405	3
bed5	bed5_45180	plasmid	Col440I_1 CP023920.1	9
bed5	bed5_45180	plasmid	RepA_1 pKPC-CAV1321 CP011611	1
bed5	bed5_45180	arg	aadA6	1
bed5	bed5_45180	arg	qnrB4	12
bed5	bed5_45180	arg	sul1	5
bed5	bed5_45183	plasmid	Col(Ye4449)_1 FJ696405	7
bed5	bed5_45183	plasmid	Col440I_1 CP023920.1	1
bed5	bed5_45183	plasmid	IncP6_1 JF785550	1
bed5	bed5_45183	arg	blaCMY-51	1
bed5	bed5_45183	arg	catB7	1
bed5	bed5_45183	arg	qnrB4	10
bed5	bed5_45187	plasmid	Col(Ye4449)_1 FJ696405	360
bed5	bed5_45187	plasmid	Col440I_1 CP023920.1	17
bed5	bed5_45187	plasmid	IncA/C2_1 JN157804	4
bed5	bed5_45187	plasmid	IncFIB(K)_1 Kpn3 JN233704	5
bed5	bed5_45187	plasmid	IncFIB(pECLA)_1 pECLA CP001919	5
bed5	bed5_45187	plasmid	IncFII(pECLA)_1 pECLA CP001919	3
bed5	bed5_45187	plasmid	IncR_1 DQ449578	2
bed5	bed5_45187	plasmid	IncX5_2 MF062700.1	3
bed5	bed5_45187	plasmid	RepA_1 pKPC-CAV1321 CP011611	1
bed5	bed5_45187	arg	ARR-3	33
bed5	bed5_45187	arg	aac(3)-Ia	2
bed5	bed5_45187	arg	aac(6')-Ib	1
bed5	bed5_45187	arg	aac(6')-Ic	3
bed5	bed5_45187	arg	aadA6	2
bed5	bed5_45187	arg	ampH	9
bed5	bed5_45187	arg	ant(2'')-Ia	1
bed5	bed5_45187	arg	aph(3'')-Ib	1
bed5	bed5_45187	arg	aph(3')-Ia	2
bed5	bed5_45187	arg	aph(3')-VI	1
bed5	bed5_45187	arg	blaACT-7	2
bed5	bed5_45187	arg	blaDHA-1	2
bed5	bed5_45187	arg	blaOXA-372	1
bed5	bed5_45187	arg	blaSRT-2	2
bed5	bed5_45187	arg	crpP	1
bed5	bed5_45187	arg	dfrA1	28
bed5	bed5_45187	arg	dfrA19	1
bed5	bed5_45187	arg	dfrA5	1
bed5	bed5_45187	arg	ere(A)	1
bed5	bed5_45187	arg	imiH	1
bed5	bed5_45187	arg	mph(A)	12
bed5	bed5_45187	arg	qnrA1	2
bed5	bed5_45187	arg	qnrB1	2
bed5	bed5_45187	arg	qnrB4	5
bed5	bed5_45187	arg	sul1	31
bed5	bed5_45187	arg	tet(41)	1
bed5	bed5_45187	arg	tet(A)	6
bed5	bed5_45187	arg	tet(C)	1
bed5	bed5_45187	arg	tet(E)	19
bed5	bed5_45194	plasmid	Col(Ye4449)_1 FJ696405	845
bed5	bed5_45194	plasmid	Col440II_1 CP023921.1	1
bed5	bed5_45194	plasmid	Col440I_1 CP023920.1	76
bed5	bed5_45194	plasmid	IncFIB(K)_1 Kpn3 JN233704	2
bed5	bed5_45194	plasmid	IncFIB(pECLA)_1 pECLA CP001919	3
bed5	bed5_45194	plasmid	IncFII(K)_1 CP000648	1
bed5	bed5_45194	plasmid	IncFII(Yp)_1 Yersenia CP000670	8
bed5	bed5_45194	plasmid	IncFII(pECLA)_1 pECLA CP001919	1
bed5	bed5_45194	plasmid	IncX5_2 MF062700.1	3
bed5	bed5_45194	plasmid	RepA_1 pKPC-CAV1321 CP011611	5
bed5	bed5_45194	arg	aac(3)-IIa	1
bed5	bed5_45194	arg	aac(6')-IIc	10
bed5	bed5_45194	arg	aac(6')-Ib	1
bed5	bed5_45194	arg	aac(6')-Ib-Hangzhou	1
bed5	bed5_45194	arg	aac(6')-Ib-cr	1
bed5	bed5_45194	arg	aac(6')-Ic	1
bed5	bed5_45194	arg	aadA11	1
bed5	bed5_45194	arg	ant(2'')-Ia	2
bed5	bed5_45194	arg	aph(3'')-Ib	1
bed5	bed5_45194	arg	aph(3')-IIb	2
bed5	bed5_45194	arg	aph(3')-Ib	5
bed5	bed5_45194	arg	aph(6)-Id	1
bed5	bed5_45194	arg	blaCMY-65	2
bed5	bed5_45194	arg	blaDHA-1	1
bed5	bed5_45194	arg	blaDHA-27	1
bed5	bed5_45194	arg	blaMAL-1	1
bed5	bed5_45194	arg	blaNDM-1	1
bed5	bed5_45194	arg	blaOXA-1	1
bed5	bed5_45194	arg	blaOXA-119	1
bed5	bed5_45194	arg	blaOXA-2	4
bed5	bed5_45194	arg	blaOXA-372	1
bed5	bed5_45194	arg	blaOXA-392	2
bed5	bed5_45194	arg	blaOXA-395	1
bed5	bed5_45194	arg	blaOXA-4	2
bed5	bed5_45194	arg	blaOXA-488	2
bed5	bed5_45194	arg	blaOXY-1-2	1
bed5	bed5_45194	arg	blaPAO	2
bed5	bed5_45194	arg	blaTEM-176	1
bed5	bed5_45194	arg	blaTEM-1B	7
bed5	bed5_45194	arg	blaTEM-206	1
bed5	bed5_45194	arg	blaTEM-70	1
bed5	bed5_45194	arg	blaTEM-95	1
bed5	bed5_45194	arg	catB7	1
bed5	bed5_45194	arg	catB8	1
bed5	bed5_45194	arg	crpP	11
bed5	bed5_45194	arg	dfrA5	1
bed5	bed5_45194	arg	ere(A)	1
bed5	bed5_45194	arg	ere(D)	2
bed5	bed5_45194	arg	fosA	1
bed5	bed5_45194	arg	mph(E)	1
bed5	bed5_45194	arg	msr(E)	2
bed5	bed5_45194	arg	qnrA1	7
bed5	bed5_45194	arg	qnrB1	1
bed5	bed5_45194	arg	qnrB4	3
bed5	bed5_45194	arg	sul1	37
bed5	bed5_45194	arg	sul2	1
bed5	bed5_45194	arg	tet(41)	2
bed5	bed5_45194	arg	tet(49)	1
bed5	bed5_45194	arg	tet(C)	2
Sample	Sample	arg	Gene	Presence
bed9	bed9_45117	plasmid	Col(Ye4449)_1 FJ696405	1
bed9	bed9_45117	plasmid	Col440I_1 CP023920.1	1
bed9	bed9_45117	plasmid	IncA/C2_1 JN157804	1
bed9	bed9_45117	plasmid	IncFIB(pECLA)_1 pECLA CP001919	1
bed9	bed9_45117	plasmid	IncFII(pECLA)_1 pECLA CP001919	1
bed9	bed9_45117	plasmid	IncN_1 AY046276	1
bed9	bed9_45117	plasmid	RepA_1 pKPC-CAV1321 CP011611	1
bed9	bed9_45117	arg	aac(6')-29a	2
bed9	bed9_45117	arg	aac(6')-29b	1
bed9	bed9_45117	arg	aac(6')-Ib	1
bed9	bed9_45117	arg	aac(6')-Ic	1
bed9	bed9_45117	arg	aadA4	1
bed9	bed9_45117	arg	ant(2'')-Ia	1
bed9	bed9_45117	arg	blaDHA-1	2
bed9	bed9_45117	arg	blaVIM-2	2
bed9	bed9_45117	arg	blaVIM-51	1
bed9	bed9_45117	arg	dfrA5	1
bed9	bed9_45117	arg	ere(A)	1
bed9	bed9_45117	arg	qnrB4	1
bed9	bed9_45117	arg	qnrB55	1
bed9	bed9_45117	arg	sul1	2
bed9	bed9_45117	arg	tet(C)	1
bed9	bed9_45124	plasmid	Col(Ye4449)_1 FJ696405	16
bed9	bed9_45124	plasmid	Col440II_1 CP023921.1	3
bed9	bed9_45124	plasmid	Col440I_1 CP023920.1	18
bed9	bed9_45124	plasmid	IncA/C2_1 JN157804	81
bed9	bed9_45124	plasmid	IncFIB(K)_1 Kpn3 JN233704	1
bed9	bed9_45124	plasmid	IncFIB(pECLA)_1 pECLA CP001919	51
bed9	bed9_45124	plasmid	IncFII(K)_1 CP000648	2
bed9	bed9_45124	plasmid	IncFII(Yp)_1 Yersenia CP000670	6
bed9	bed9_45124	plasmid	IncFII(pECLA)_1 pECLA CP001919	24
bed9	bed9_45124	plasmid	IncFII_1 AY458016	1
bed9	bed9_45124	plasmid	IncHI2_1 BX664015	1
bed9	bed9_45124	plasmid	IncN_1 AY046276	4
bed9	bed9_45124	plasmid	IncR_1 DQ449578	56
bed9	bed9_45124	plasmid	IncX5_2 MF062700.1	5
bed9	bed9_45124	plasmid	RepA_1 pKPC-CAV1321 CP011611	39
bed9	bed9_45124	arg	aac(6')-IIc	1
bed9	bed9_45124	arg	aac(6')-Ib	1
bed9	bed9_45124	arg	aac(6')-Ib-cr	1
bed9	bed9_45124	arg	blaCMY-48	1
bed9	bed9_45124	arg	blaCMY-51	3
bed9	bed9_45124	arg	blaDHA-1	16
bed9	bed9_45124	arg	blaDHA-15	1
bed9	bed9_45124	arg	blaOXA-161	1
bed9	bed9_45124	arg	blaOXA-2	2
bed9	bed9_45124	arg	blaOXA-224	1
bed9	bed9_45124	arg	blaOXA-281	1
bed9	bed9_45124	arg	blaOXA-392	1
bed9	bed9_45124	arg	blaOXA-4	2
bed9	bed9_45124	arg	blaTEM-128	1
bed9	bed9_45124	arg	blaTEM-1B	2
bed9	bed9_45124	arg	blaVIM-15	1
bed9	bed9_45124	arg	blaVIM-2	2
bed9	bed9_45124	arg	crpP	1
bed9	bed9_45124	arg	dfrA5	3
bed9	bed9_45124	arg	ere(A)	6
bed9	bed9_45124	arg	ere(D)	2
bed9	bed9_45124	arg	qnrB4	56
bed9	bed9_45124	arg	qnrB55	1
bed9	bed9_45124	arg	sul1	4
bed9	bed9_45124	arg	tet(C)	1
bed9	bed9_45127	plasmid	Col(IRGK)_1 AY543071	1
bed9	bed9_45127	plasmid	Col(Ye4449)_1 FJ696405	77
bed9	bed9_45127	plasmid	Col440I_1 CP023920.1	6
bed9	bed9_45127	plasmid	IncA/C2_1 JN157804	5
bed9	bed9_45127	plasmid	IncFIB(pECLA)_1 pECLA CP001919	9
bed9	bed9_45127	plasmid	IncFII(Yp)_1 Yersenia CP000670	2
bed9	bed9_45127	plasmid	IncFII(pECLA)_1 pECLA CP001919	6
bed9	bed9_45127	plasmid	IncN_1 AY046276	1
bed9	bed9_45127	plasmid	IncR_1 DQ449578	7
bed9	bed9_45127	plasmid	IncX5_2 MF062700.1	2
bed9	bed9_45127	plasmid	RepA_1 pKPC-CAV1321 CP011611	5
bed9	bed9_45127	arg	blaDHA-1	2
bed9	bed9_45127	arg	blaTEM-10	1
bed9	bed9_45127	arg	blaTEM-104	1
bed9	bed9_45127	arg	blaTEM-105	1
bed9	bed9_45127	arg	ere(A)	1
bed9	bed9_45127	arg	ere(D)	5
bed9	bed9_45127	arg	erm(F)	1
bed9	bed9_45127	arg	qnrA1	2
bed9	bed9_45127	arg	qnrB4	30
bed9	bed9_45127	arg	sul1	8
bed9	bed9_45127	arg	tet(C)	1
bed9	bed9_45131	plasmid	Col(Ye4449)_1 FJ696405	2
bed9	bed9_45131	plasmid	Col440I_1 CP023920.1	6
bed9	bed9_45131	plasmid	IncA/C2_1 JN157804	11
bed9	bed9_45131	plasmid	IncFIB(pECLA)_1 pECLA CP001919	7
bed9	bed9_45131	plasmid	IncFII(Yp)_1 Yersenia CP000670	4
bed9	bed9_45131	plasmid	IncFII(pECLA)_1 pECLA CP001919	6
bed9	bed9_45131	plasmid	IncN_1 AY046276	6
bed9	bed9_45131	plasmid	IncR_1 DQ449578	6
bed9	bed9_45131	plasmid	RepA_1 pKPC-CAV1321 CP011611	13
bed9	bed9_45131	arg	aac(6')-29a	2
bed9	bed9_45131	arg	aac(6')-29b	1
bed9	bed9_45131	arg	aac(6')-IIc	4
bed9	bed9_45131	arg	aac(6')-Ib11	1
bed9	bed9_45131	arg	aph(3'')-Ib	7
bed9	bed9_45131	arg	aph(3')-Ib	2
bed9	bed9_45131	arg	aph(6)-Id	5
bed9	bed9_45131	arg	blaCMY-51	4
bed9	bed9_45131	arg	blaDHA-1	7
bed9	bed9_45131	arg	blaDHA-27	2
bed9	bed9_45131	arg	blaOXA-4	5
bed9	bed9_45131	arg	blaPAO	1
bed9	bed9_45131	arg	blaTEM-1B	2
bed9	bed9_45131	arg	blaVIM-2	6
bed9	bed9_45131	arg	blaVIM-36	1
bed9	bed9_45131	arg	catB7	2
bed9	bed9_45131	arg	crpP	5
bed9	bed9_45131	arg	dfrA5	18
bed9	bed9_45131	arg	ere(A)	13
bed9	bed9_45131	arg	ere(D)	3
bed9	bed9_45131	arg	fosA	3
bed9	bed9_45131	arg	qnrA1	2
bed9	bed9_45131	arg	qnrB4	26
bed9	bed9_45131	arg	sul1	38
bed9	bed9_45131	arg	tet(C)	10
bed9	bed9_45131	arg	tet(G)	1
bed9	bed9_45134	plasmid	Col(Ye4449)_1 FJ696405	7
bed9	bed9_45134	plasmid	Col440II_1 CP023921.1	1
bed9	bed9_45134	plasmid	Col440I_1 CP023920.1	8
bed9	bed9_45134	plasmid	IncA/C2_1 JN157804	14
bed9	bed9_45134	plasmid	IncFIB(pECLA)_1 pECLA CP001919	16
bed9	bed9_45134	plasmid	IncFII(K)_1 CP000648	1
bed9	bed9_45134	plasmid	IncFII(Yp)_1 Yersenia CP000670	4
bed9	bed9_45134	plasmid	IncFII(pECLA)_1 pECLA CP001919	5
bed9	bed9_45134	plasmid	IncN_1 AY046276	12
bed9	bed9_45134	plasmid	IncP1_2 U67194	3
bed9	bed9_45134	plasmid	IncP6_1 JF785550	2
bed9	bed9_45134	plasmid	IncR_1 DQ449578	16
bed9	bed9_45134	plasmid	RepA_1 pKPC-CAV1321 CP011611	6
bed9	bed9_45134	arg	aac(6')-29a	13
bed9	bed9_45134	arg	aac(6')-29b	15
bed9	bed9_45134	arg	aac(6')-IIc	5
bed9	bed9_45134	arg	aac(6')-Ib	1
bed9	bed9_45134	arg	aadA1	2
bed9	bed9_45134	arg	ant(2'')-Ia	3
bed9	bed9_45134	arg	aph(3'')-Ib	5
bed9	bed9_45134	arg	aph(3')-IIb	13
bed9	bed9_45134	arg	aph(6)-Id	4
bed9	bed9_45134	arg	blaCMY-48	1
bed9	bed9_45134	arg	blaCMY-51	1
bed9	bed9_45134	arg	blaDHA-1	19
bed9	bed9_45134	arg	blaDHA-24	1
bed9	bed9_45134	arg	blaDHA-27	1
bed9	bed9_45134	arg	blaOXA-15	1
bed9	bed9_45134	arg	blaOXA-17	1
bed9	bed9_45134	arg	blaOXA-395	9
bed9	bed9_45134	arg	blaOXA-4	12
bed9	bed9_45134	arg	blaPAO	6
bed9	bed9_45134	arg	blaTEM-105	1
bed9	bed9_45134	arg	blaTEM-127	1
bed9	bed9_45134	arg	blaTEM-176	1
bed9	bed9_45134	arg	blaTEM-196	1
bed9	bed9_45134	arg	blaTEM-198	1
bed9	bed9_45134	arg	blaTEM-1B	2
bed9	bed9_45134	arg	blaVIM-10	1
bed9	bed9_45134	arg	blaVIM-15	2
bed9	bed9_45134	arg	blaVIM-16	3
bed9	bed9_45134	arg	blaVIM-2	17
bed9	bed9_45134	arg	blaVIM-30	1
bed9	bed9_45134	arg	blaVIM-36	1
bed9	bed9_45134	arg	blaVIM-45	1
bed9	bed9_45134	arg	catB7	9
bed9	bed9_45134	arg	crpP	17
bed9	bed9_45134	arg	dfrA5	24
bed9	bed9_45134	arg	ere(A)	18
bed9	bed9_45134	arg	fosA	3
bed9	bed9_45134	arg	qnrA1	8
bed9	bed9_45134	arg	qnrB4	47
bed9	bed9_45134	arg	sul1	73
bed9	bed9_45134	arg	tet(C)	17
bed9	bed9_45138	plasmid	Col(Ye4449)_1 FJ696405	30
bed9	bed9_45138	plasmid	Col440II_1 CP023921.1	3
bed9	bed9_45138	plasmid	Col440I_1 CP023920.1	34
bed9	bed9_45138	plasmid	IncA/C2_1 JN157804	79
bed9	bed9_45138	plasmid	IncFIB(pECLA)_1 pECLA CP001919	35
bed9	bed9_45138	plasmid	IncFII(SARC14)_1 SARC14 JQ418540	1
bed9	bed9_45138	plasmid	IncFII(Yp)_1 Yersenia CP000670	4
bed9	bed9_45138	plasmid	IncFII(pECLA)_1 pECLA CP001919	31
bed9	bed9_45138	plasmid	IncN_1 AY046276	24
bed9	bed9_45138	plasmid	IncP1_2 U67194	1
bed9	bed9_45138	plasmid	IncQ1_1 M28829.1	3
bed9	bed9_45138	plasmid	IncR_1 DQ449578	31
bed9	bed9_45138	plasmid	IncX5_2 MF062700.1	3
bed9	bed9_45138	plasmid	RepA_1 pKPC-CAV1321 CP011611	46
bed9	bed9_45138	arg	aac(3)-Ia	1
bed9	bed9_45138	arg	aac(6')-29a	1
bed9	bed9_45138	arg	aac(6')-IIc	12
bed9	bed9_45138	arg	aac(6')-Ib	3
bed9	bed9_45138	arg	aadA6	1
bed9	bed9_45138	arg	ant(2'')-Ia	1
bed9	bed9_45138	arg	aph(3'')-Ib	4
bed9	bed9_45138	arg	aph(3')-IIb	2
bed9	bed9_45138	arg	aph(6)-Id	5
bed9	bed9_45138	arg	blaCMY-48	2
bed9	bed9_45138	arg	blaCMY-51	8
bed9	bed9_45138	arg	blaCMY-67	1
bed9	bed9_45138	arg	blaDHA-1	31
bed9	bed9_45138	arg	blaDHA-27	3
bed9	bed9_45138	arg	blaDHA-7	1
bed9	bed9_45138	arg	blaOXA-1	1
bed9	bed9_45138	arg	blaOXA-372	1
bed9	bed9_45138	arg	blaOXA-392	1
bed9	bed9_45138	arg	blaOXA-4	9
bed9	bed9_45138	arg	blaOXA-540	1
bed9	bed9_45138	arg	blaPAO	1
bed9	bed9_45138	arg	blaTEM-148	1
bed9	bed9_45138	arg	blaTEM-176	2
bed9	bed9_45138	arg	blaTEM-1B	2
bed9	bed9_45138	arg	blaTEM-215	1
bed9	bed9_45138	arg	blaVIM-15	1
bed9	bed9_45138	arg	blaVIM-2	5
bed9	bed9_45138	arg	blaVIM-45	2
bed9	bed9_45138	arg	catB7	3
bed9	bed9_45138	arg	crpP	9
bed9	bed9_45138	arg	dfrA5	69
bed9	bed9_45138	arg	ere(A)	41
bed9	bed9_45138	arg	ere(D)	7
bed9	bed9_45138	arg	fosA	1
bed9	bed9_45138	arg	qnrA1	5
bed9	bed9_45138	arg	qnrB4	82
bed9	bed9_45138	arg	sul1	144
bed9	bed9_45138	arg	tet(C)	40
bed9	bed9_45138	arg	tet(G)	1
bed9	bed9_45141	plasmid	Col(Ye4449)_1 FJ696405	124
bed9	bed9_45141	plasmid	Col440II_1 CP023921.1	3
bed9	bed9_45141	plasmid	Col440I_1 CP023920.1	54
bed9	bed9_45141	plasmid	IncA/C2_1 JN157804	54
bed9	bed9_45141	plasmid	IncFIB(K)_1 Kpn3 JN233704	1
bed9	bed9_45141	plasmid	IncFIB(pECLA)_1 pECLA CP001919	28
bed9	bed9_45141	plasmid	IncFII(S)_1 CP000858	1
bed9	bed9_45141	plasmid	IncFII(Yp)_1 Yersenia CP000670	5
bed9	bed9_45141	plasmid	IncFII(pECLA)_1 pECLA CP001919	14
bed9	bed9_45141	plasmid	IncN_1 AY046276	30
bed9	bed9_45141	plasmid	IncP6_1 JF785550	1
bed9	bed9_45141	plasmid	IncQ1_1 M28829.1	2
bed9	bed9_45141	plasmid	IncR_1 DQ449578	35
bed9	bed9_45141	plasmid	IncX5_2 MF062700.1	4
bed9	bed9_45141	plasmid	RepA_1 pKPC-CAV1321 CP011611	9
bed9	bed9_45141	arg	aac(6')-29a	1
bed9	bed9_45141	arg	aac(6')-29b	1
bed9	bed9_45141	arg	aac(6')-IIc	8
bed9	bed9_45141	arg	aac(6')-Ib	2
bed9	bed9_45141	arg	aac(6')-Ib3	2
bed9	bed9_45141	arg	aac(6')-Ic	2
bed9	bed9_45141	arg	aadA1	1
bed9	bed9_45141	arg	ant(2'')-Ia	2
bed9	bed9_45141	arg	aph(3'')-Ib	4
bed9	bed9_45141	arg	aph(3')-IIb	5
bed9	bed9_45141	arg	aph(6)-Id	6
bed9	bed9_45141	arg	blaCMY-48	1
bed9	bed9_45141	arg	blaDHA-1	27
bed9	bed9_45141	arg	blaDHA-15	2
bed9	bed9_45141	arg	blaDHA-27	2
bed9	bed9_45141	arg	blaDHA-7	3
bed9	bed9_45141	arg	blaOCH-3	1
bed9	bed9_45141	arg	blaOXA-224	2
bed9	bed9_45141	arg	blaOXA-395	6
bed9	bed9_45141	arg	blaOXA-4	6
bed9	bed9_45141	arg	blaPAO	5
bed9	bed9_45141	arg	blaTEM-104	1
bed9	bed9_45141	arg	blaTEM-1B	3
bed9	bed9_45141	arg	blaTEM-28	1
bed9	bed9_45141	arg	blaVIM-10	2
bed9	bed9_45141	arg	blaVIM-11	2
bed9	bed9_45141	arg	blaVIM-2	11
bed9	bed9_45141	arg	blaVIM-20	1
bed9	bed9_45141	arg	blaVIM-23	1
bed9	bed9_45141	arg	catB7	2
bed9	bed9_45141	arg	crpP	5
bed9	bed9_45141	arg	dfrA5	63
bed9	bed9_45141	arg	ere(A)	33
bed9	bed9_45141	arg	ere(D)	2
bed9	bed9_45141	arg	fosA	5
bed9	bed9_45141	arg	qnrA1	6
bed9	bed9_45141	arg	qnrB4	126
bed9	bed9_45141	arg	sul1	125
bed9	bed9_45141	arg	tet(C)	40
bed9	bed9_45141	arg	tet(G)	1
bed9	bed9_45148	plasmid	Col(Ye4449)_1 FJ696405	2
bed9	bed9_45148	plasmid	Col440II_1 CP023921.1	2
bed9	bed9_45148	plasmid	Col440I_1 CP023920.1	22
bed9	bed9_45148	plasmid	IncA/C2_1 JN157804	9
bed9	bed9_45148	plasmid	IncFIB(pECLA)_1 pECLA CP001919	3
bed9	bed9_45148	plasmid	IncFII(S)_1 CP000858	1
bed9	bed9_45148	plasmid	IncFII(pECLA)_1 pECLA CP001919	3
bed9	bed9_45148	plasmid	IncR_1 DQ449578	1
bed9	bed9_45148	plasmid	RepA_1 pKPC-CAV1321 CP011611	3
bed9	bed9_45148	arg	aac(6')-Ib	1
bed9	bed9_45148	arg	aph(3'')-Ib	1
bed9	bed9_45148	arg	aph(6)-Id	2
bed9	bed9_45148	arg	blaDHA-1	1
bed9	bed9_45148	arg	blaOCH-8	1
bed9	bed9_45148	arg	blaVIM-2	1
bed9	bed9_45148	arg	blaVIM-46	1
bed9	bed9_45148	arg	crpP	1
bed9	bed9_45148	arg	qnrB4	9
bed9	bed9_45148	arg	sul1	2
bed9	bed9_45148	arg	tet(C)	3
bed9	bed9_45152	plasmid	Col(Ye4449)_1 FJ696405	58
bed9	bed9_45152	plasmid	Col440II_1 CP023921.1	1
bed9	bed9_45152	plasmid	Col440I_1 CP023920.1	64
bed9	bed9_45152	plasmid	IncA/C2_1 JN157804	46
bed9	bed9_45152	plasmid	IncFIB(K)_1 Kpn3 JN233704	1
bed9	bed9_45152	plasmid	IncFIB(pECLA)_1 pECLA CP001919	15
bed9	bed9_45152	plasmid	IncFII(Yp)_1 Yersenia CP000670	3
bed9	bed9_45152	plasmid	IncFII(pECLA)_1 pECLA CP001919	13
bed9	bed9_45152	plasmid	IncN_1 AY046276	2
bed9	bed9_45152	plasmid	IncR_1 DQ449578	15
bed9	bed9_45152	plasmid	IncX5_2 MF062700.1	3
bed9	bed9_45152	plasmid	RepA_1 pKPC-CAV1321 CP011611	43
bed9	bed9_45152	arg	aadA5	1
bed9	bed9_45152	arg	aph(3'')-Ib	2
bed9	bed9_45152	arg	aph(3')-Ia	1
bed9	bed9_45152	arg	aph(6)-Id	2
bed9	bed9_45152	arg	blaCMY-48	2
bed9	bed9_45152	arg	blaCMY-51	9
bed9	bed9_45152	arg	blaDHA-1	13
bed9	bed9_45152	arg	blaDHA-21	1
bed9	bed9_45152	arg	blaLCR-1	1
bed9	bed9_45152	arg	blaOXA-31	1
bed9	bed9_45152	arg	blaOXA-392	2
bed9	bed9_45152	arg	blaOXA-4	5
bed9	bed9_45152	arg	blaTEM-104	1
bed9	bed9_45152	arg	blaTEM-127	1
bed9	bed9_45152	arg	blaTEM-176	2
bed9	bed9_45152	arg	blaTEM-1B	7
bed9	bed9_45152	arg	blaTEM-76	1
bed9	bed9_45152	arg	blaVIM-2	1
bed9	bed9_45152	arg	crpP	1
bed9	bed9_45152	arg	dfrA5	2
bed9	bed9_45152	arg	ere(A)	2
bed9	bed9_45152	arg	ere(D)	4
bed9	bed9_45152	arg	qnrA1	5
bed9	bed9_45152	arg	qnrB4	81
bed9	bed9_45152	arg	sul1	7
bed9	bed9_45152	arg	tet(Y)	1
bed9	bed9_45155	plasmid	Col(Ye4449)_1 FJ696405	23
bed9	bed9_45155	plasmid	Col440I_1 CP023920.1	17
bed9	bed9_45155	plasmid	IncA/C2_1 JN157804	41
bed9	bed9_45155	plasmid	IncFIB(pECLA)_1 pECLA CP001919	42
bed9	bed9_45155	plasmid	IncFII(S)_1 CP000858	1
bed9	bed9_45155	plasmid	IncFII(SARC14)_1 SARC14 JQ418540	4
bed9	bed9_45155	plasmid	IncFII(Yp)_1 Yersenia CP000670	3
bed9	bed9_45155	plasmid	IncFII(pECLA)_1 pECLA CP001919	16
bed9	bed9_45155	plasmid	IncN_1 AY046276	8
bed9	bed9_45155	plasmid	IncR_1 DQ449578	44
bed9	bed9_45155	plasmid	IncX5_2 MF062700.1	6
bed9	bed9_45155	plasmid	RepA_1 pKPC-CAV1321 CP011611	10
bed9	bed9_45155	arg	aac(6')-29a	1
bed9	bed9_45155	arg	aac(6')-29b	1
bed9	bed9_45155	arg	aac(6')-IIa	1
bed9	bed9_45155	arg	aac(6')-Ib	2
bed9	bed9_45155	arg	aac(6')-Ib-Hangzhou	1
bed9	bed9_45155	arg	aac(6')-Il	1
bed9	bed9_45155	arg	aadA4	1
bed9	bed9_45155	arg	ant(2'')-Ia	2
bed9	bed9_45155	arg	aph(3'')-Ib	3
bed9	bed9_45155	arg	aph(6)-Id	1
bed9	bed9_45155	arg	blaCMY-48	2
bed9	bed9_45155	arg	blaCMY-51	2
bed9	bed9_45155	arg	blaCTX-M-210	1
bed9	bed9_45155	arg	blaDHA-1	29
bed9	bed9_45155	arg	blaDHA-24	1
bed9	bed9_45155	arg	blaDHA-25	1
bed9	bed9_45155	arg	blaDHA-27	3
bed9	bed9_45155	arg	blaGOB-10	1
bed9	bed9_45155	arg	blaOCH-3	2
bed9	bed9_45155	arg	blaOCH-7	1
bed9	bed9_45155	arg	blaOXA-141	1
bed9	bed9_45155	arg	blaOXA-2	9
bed9	bed9_45155	arg	blaOXA-392	1
bed9	bed9_45155	arg	blaOXA-4	5
bed9	bed9_45155	arg	blaOXA-47	1
bed9	bed9_45155	arg	blaTEM-104	1
bed9	bed9_45155	arg	blaTEM-176	1
bed9	bed9_45155	arg	blaTEM-1B	4
bed9	bed9_45155	arg	blaVIM-10	1
bed9	bed9_45155	arg	blaVIM-11	2
bed9	bed9_45155	arg	blaVIM-15	1
bed9	bed9_45155	arg	blaVIM-17	1
bed9	bed9_45155	arg	blaVIM-2	14
bed9	bed9_45155	arg	blaVIM-36	1
bed9	bed9_45155	arg	crpP	7
bed9	bed9_45155	arg	dfrA5	7
bed9	bed9_45155	arg	ere(A)	11
bed9	bed9_45155	arg	ere(D)	17
bed9	bed9_45155	arg	qnrA1	6
bed9	bed9_45155	arg	qnrB4	213
bed9	bed9_45155	arg	sul1	6
bed9	bed9_45155	arg	tet(C)	4
bed9	bed9_45159	arg	aadA5	1
bed9	bed9_45159	arg	aph(3')-IIb	1
bed9	bed9_45159	arg	blaOXA-10	2
bed9	bed9_45159	arg	blaOXA-281	1
bed9	bed9_45159	arg	catB7	1
bed9	bed9_45159	arg	sul1	1
bed9	bed9_45167	plasmid	Col(Ye4449)_1 FJ696405	122
bed9	bed9_45167	plasmid	Col440I_1 CP023920.1	98
[truncated: 462 more rows]
